# Supplementary material for: Gender differences in innate responses and gene expression profiles in memory CD4 T cells are apparent very early during acute simian immunodeficiency virus infection
Source: PLoS One. 2019 Sep 6;14(9):e0221159. doi: 10.1371/journal.pone.0221159 (PMC6730907; doi:10.1371/journal.pone.0221159)
Supplement: S1 Table — (XLSX) [file pone.0221159.s003.xlsx]

## Sheet: Sheet1
S1 Table. Genes showing a minimum two-fold change in expression (up or down) in all 4 animals in each gender at day 4 or 10 as compared to day 0. Only genes that were up or down regulated in all four (male or female) animals at the indicated time point are included. Genes similarly altered in both genders are shown in the last four columns (Male + Female).
Male Up-Day 4	Male Down-Day 4	Female Up-Day 4	Female Down-Day 4	Male Up-Day 10	Male Down-Day 10	Female Up-Day 10	Female Down-Day 10	Up Male & Female-Day 4	Down Male & Female-Day 4	Up Male & Female-Day 10	Down Male & Female-Day 10
NM_017585_A_01_P017400_Homo sapiens solute carrier family 2 (facilitated glucose transporter), member 6 (SLC2A6), mRNA [NM_017585]_6269364	NM_002406_A_01_P019058_Homo sapiens mannosyl (alpha-1,3-)-glycoprotein beta-1,2-N-acetylglucosaminyltransferase (MGAT1), mRNA. [NM_002406]_6267061	NM_004295::BC001769_A_01_P004621_Homo sapiens TNF receptor-associated factor 4 (TRAF4), transcript variant 1, mRNA [NM_004295]_6267152	NM_022143_A_01_P001504_Homo sapiens leucine rich repeat containing 4 (LRRC4), mRNA. [NM_022143]_6267235	NM_030795_A_01_P000079_ILLUMIGEN_MCQ_28065 Katze_MMBR Macaca mulatta cDNA clone IBIUW:7798 5' similar to Bases 306 to 938 highly similar to human STMN4 (Hs.201058), mRNA sequence [CN647246]_6268396	NM_130809_A_01_P012628_PREDICTED: Macaca mulatta similar to C04G6.4 (LOC704248), mRNA [XR_012050]_6267085	NM_030795_A_01_P000079_ILLUMIGEN_MCQ_28065 Katze_MMBR Macaca mulatta cDNA clone IBIUW:7798 5' similar to Bases 306 to 938 highly similar to human STMN4 (Hs.201058), mRNA sequence [CN647246]_6268396	NM_022143_A_01_P001504_Homo sapiens leucine rich repeat containing 4 (LRRC4), mRNA. [NM_022143]_6267235	No genes fit this category.	A_01_P010801_6267429	NM_030795_A_01_P000079_ILLUMIGEN_MCQ_28065 Katze_MMBR Macaca mulatta cDNA clone IBIUW:7798 5' similar to Bases 306 to 938 highly similar to human STMN4 (Hs.201058), mRNA sequence [CN647246]_6268396	A_01_P010801_6267429
NM_033256_A_01_P019891_ILLUMIGEN_MCQ_35171 Katze_MMPL Macaca mulatta cDNA clone IBIUW:26108 5' similar to Bases 1 to 543 highly similar to human PPP1R14A (Hs.348037), mRNA sequence [CO725485]_6270584	NM_130809_A_01_P012628_PREDICTED: Macaca mulatta similar to C04G6.4 (LOC704248), mRNA [XR_012050]_6267085	NM_004001_A_01_P000569_Homo sapiens Fc fragment of IgG, low affinity IIb, receptor (CD32) (FCGR2B), transcript variant 1, mRNA [NM_004001]_6267488	A_01_P010801_6267429	NM_032951_A_01_P009366_Homo sapiens Williams Beuren syndrome chromosome region 14 (WBSCR14), transcript variant 1, mRNA. [NM_032951]_6271085	NM_004713_A_01_P019683_PREDICTED: Macaca mulatta similar to serologically defined colon cancer antigen 1 (LOC707845), mRNA [XR_011797]_6267225	NM_004202::NM_183049_A_01_P017290_Homo sapiens thymosin-like 3 (TMSL3), mRNA [NM_183049]_CN643879_6268574	A_01_P010801_6267429		NM_021933_A_01_P018828_Homo sapiens hypothetical protein FLJ12438 (FLJ12438), mRNA [NM_021933]_6267691	NM_032951_A_01_P009366_Homo sapiens Williams Beuren syndrome chromosome region 14 (WBSCR14), transcript variant 1, mRNA. [NM_032951]_6271085	AB032981_A_01_P006631_PREDICTED: Homo sapiens similar to KIAA1155 protein (LOC400961), mRNA [XM_376062]_6268340
NM_004329_A_01_P001898_Homo sapiens bone morphogenetic protein receptor, type IA (BMPR1A), mRNA. [NM_004329]_6271799	A_01_P015252_6267141	A_01_P005569_6267912	NM_021933_A_01_P018828_Homo sapiens hypothetical protein FLJ12438 (FLJ12438), mRNA [NM_021933]_6267691	NM_002087_A_01_P008559_Homo sapiens granulin (GRN), mRNA [NM_002087]_6277622	A_01_P010801_6267429	NM_032951_A_01_P009366_Homo sapiens Williams Beuren syndrome chromosome region 14 (WBSCR14), transcript variant 1, mRNA. [NM_032951]_6271085	NM_021933_A_01_P018828_Homo sapiens hypothetical protein FLJ12438 (FLJ12438), mRNA [NM_021933]_6267691		NM_015025_A_01_P015110_Homo sapiens myelin transcription factor 1-like (MYT1L), mRNA. [NM_015025]_6268044	NM_002087_A_01_P008559_Homo sapiens granulin (GRN), mRNA [NM_002087]_6277622	A_01_P015190_6268983
NM_052928_A_01_P018949_Homo sapiens SET and MYND domain containing 4 (SMYD4), mRNA. [NM_052928]_6280098	NM_018935_A_01_P010668_Homo sapiens protocadherin beta 15 (PCDHB15), mRNA [NM_018935]_6267226	NM_033338_A_01_P001021_Homo sapiens caspase 7, apoptosis-related cysteine protease (CASP7), transcript variant alpha, mRNA [NM_001227]_6268208	NM_015025_A_01_P015110_Homo sapiens myelin transcription factor 1-like (MYT1L), mRNA. [NM_015025]_6268044	A_01_P003302_Homo sapiens osteoclast-associated receptor (OSCAR), transcript variant 2, mRNA. [NM_206817]_6279086	NM_004374_A_01_P009082_MMPL0007_D06 MMPL Macaca mulatta cDNA, mRNA sequence [CB550386]_6267962	NM_004329_A_01_P001898_Homo sapiens bone morphogenetic protein receptor, type IA (BMPR1A), mRNA. [NM_004329]_6271799	NM_000890_A_01_P012135_Homo sapiens potassium inwardly-rectifying channel, subfamily J, member 5 (KCNJ5), mRNA [NM_000890]_6267918		AB032981_A_01_P006631_PREDICTED: Homo sapiens similar to KIAA1155 protein (LOC400961), mRNA [XM_376062]_6268340	NM_018157_A_01_P011285_PREDICTED: Macaca mulatta similar to resistance to inhibitors of cholinesterase 8B isoform 2 (LOC703061), mRNA [XR_012426]_6284654	A_01_P016245_Homo sapiens DEAH (Asp-Glu-Ala-Asp/His) box polypeptide 57 (DHX57), transcript variant 2, mRNA. [NM_145646]_6269987
NM_024794::AK026061_A_01_P017971_Homo sapiens abhydrolase domain containing 9 (ABHD9), mRNA [NM_024794]_6287424	A_01_P010801_6267429	NM_004831_A_01_P009709_Homo sapiens cDNA FLJ46578 fis, clone THYMU3042372, highly similar to Homo sapiens cofactor required for Sp1 transcriptional activation, subunit 7, 70kDa (CRSP7) [AK128435]_6268406	AB032981_A_01_P006631_PREDICTED: Homo sapiens similar to KIAA1155 protein (LOC400961), mRNA [XM_376062]_6268340	NM_018157_A_01_P011285_PREDICTED: Macaca mulatta similar to resistance to inhibitors of cholinesterase 8B isoform 2 (LOC703061), mRNA [XR_012426]_6284654	NM_032930::AK094851_A_01_P009158_Homo sapiens hypothetical protein MGC13040 (MGC13040), mRNA [NM_032930]_6268276	NM_017972::NM_017926_A_01_P008058_Homo sapiens chromosome 14 open reading frame 118 (C14orf118), transcript variant 1, mRNA [NM_017926]_6271803	NM_015025_A_01_P015110_Homo sapiens myelin transcription factor 1-like (MYT1L), mRNA. [NM_015025]_6268044		NM_001004136_A_01_P018409_Homo sapiens olfactory receptor, family 2, subfamily T, member 35 (OR2T35), mRNA. [NM_001001827]_6268515	NM_025232_A_01_P011981_Homo sapiens chromosome 8 open reading frame 20 (C8orf20), mRNA. [NM_025232]_6288574	NM_014736_A_01_P006594_Homo sapiens KIAA0101 (KIAA0101), mRNA. [NM_014736]_6270027
NM_016632_A_01_P011153_Homo sapiens ADP-ribosylation factor-like (LOC51326), mRNA. [NM_016632]_6288455	NM_024017_A_01_P017616_Homo sapiens homeo box B9 (HOXB9), mRNA. [NM_024017]_6267690	NM_203371_A_01_P002180_Homo sapiens similar to RIKEN cDNA 1110018M03 (LOC387758), mRNA. [NM_203371]_6268412	NM_001004136_A_01_P018409_Homo sapiens olfactory receptor, family 2, subfamily T, member 35 (OR2T35), mRNA. [NM_001001827]_6268515	NM_025232_A_01_P011981_Homo sapiens chromosome 8 open reading frame 20 (C8orf20), mRNA. [NM_025232]_6288574	AB032981_A_01_P006631_PREDICTED: Homo sapiens similar to KIAA1155 protein (LOC400961), mRNA [XM_376062]_6268340	NM_080764_A_01_P005228_Homo sapiens suppressor of hairy wing homolog 2 (Drosophila) (SUHW2), mRNA. [NM_080764]_6273600	NM_021939_A_01_P015917_Homo sapiens FK506 binding protein 10, 65 kDa (FKBP10), mRNA. [NM_021939]_6268150		NM_014155_A_01_P002748_Homo sapiens BTB (POZ) domain containing 15 (BTBD15), mRNA [NM_014155]_6268545		BC113547_A_01_P000879_Homo sapiens growth hormone secretagogue receptor (GHSR), transcript variant 1a, mRNA [NM_198407]_6270248
NM_002950_A_01_P012305_Homo sapiens ribophorin I (RPN1), mRNA [NM_002950]_CO579849_6289744	NM_021933_A_01_P018828_Homo sapiens hypothetical protein FLJ12438 (FLJ12438), mRNA [NM_021933]_6267691	NM_206918_A_01_P001041_Homo sapiens degenerative spermatocyte homolog 2, lipid desaturase (Drosophila) (DEGS2), mRNA. [NM_206918]_6269505	NM_014155_A_01_P002748_Homo sapiens BTB (POZ) domain containing 15 (BTBD15), mRNA [NM_014155]_6268545		A_01_P015190_6268983	A_01_P012407_Homo sapiens pyrimidinergic receptor P2Y, G-protein coupled, 6 (P2RY6), transcript variant 4, mRNA. [NM_004154]_6273604	AB032981_A_01_P006631_PREDICTED: Homo sapiens similar to KIAA1155 protein (LOC400961), mRNA [XM_376062]_6268340		A_01_P016245_Homo sapiens DEAH (Asp-Glu-Ala-Asp/His) box polypeptide 57 (DHX57), transcript variant 2, mRNA. [NM_145646]_6269987		NM_014577_A_01_P018126_Homo sapiens bromodomain containing 1 (BRD1), mRNA [NM_014577]_6270419
	A_01_P018327_6267766	NM_001031::BC018810_A_01_P018004_Homo sapiens ribosomal protein S28 (RPS28), mRNA [NM_001031]_6269872	NM_148901_A_01_P003929_Homo sapiens tumor necrosis factor receptor superfamily, member 18 (TNFRSF18), transcript variant 1, mRNA. [NM_004195]_6268829		A_01_P010717_Homo sapiens CDW92 antigen (CDW92), mRNA [NM_022109]_6269358	A_01_P003065_Homo sapiens dystrobrevin, alpha (DTNA), transcript variant 1, mRNA [NM_001390]_6277204	NM_001004136_A_01_P018409_Homo sapiens olfactory receptor, family 2, subfamily T, member 35 (OR2T35), mRNA. [NM_001001827]_6268515		NM_014736_A_01_P006594_Homo sapiens KIAA0101 (KIAA0101), mRNA. [NM_014736]_6270027		NM_033419_A_01_P012837_Homo sapiens per1-like domain containing 1 (PERLD1), mRNA. [NM_033419]_6270692
	NM_015025_A_01_P015110_Homo sapiens myelin transcription factor 1-like (MYT1L), mRNA. [NM_015025]_6268044	NM_006331_A_01_P002033_Homo sapiens C2f protein (C2F), mRNA [NM_006331]_CN648573_6270396	A_01_P010717_Homo sapiens CDW92 antigen (CDW92), mRNA [NM_022109]_6269358		NM_004081_A_01_P018578_Homo sapiens deleted in azoospermia 1 (DAZ1), mRNA. [NM_004081]_6269740	NM_002087_A_01_P008559_Homo sapiens granulin (GRN), mRNA [NM_002087]_6277622	NM_032294_A_01_P006752_Homo sapiens calcium/calmodulin-dependent protein kinase kinase 1, alpha (CAMKK1), transcript variant 1, mRNA. [NM_032294]_6268617		BC113547_A_01_P000879_Homo sapiens growth hormone secretagogue receptor (GHSR), transcript variant 1a, mRNA [NM_198407]_6270248		A_01_P003846_Homo sapiens novel protein (LOC388719) (RP1-223H12.3), mRNA. [NM_001010899]_6271475
	NM_173827_A_01_P005405_Homo sapiens hypothetical protein FLJ38991 (FLJ38991), mRNA. [NM_173827]_6268064	NM_016290_A_01_P012185_Homo sapiens receptor associated protein 80 (RAP80), mRNA. [NM_016290]_6270479	NM_022717_A_01_P000718_Homo sapiens U11/U12 snRNP 35K (U1SNRNPBP), transcript variant 1, mRNA. [NM_007020]_6269548		A_01_P016245_Homo sapiens DEAH (Asp-Glu-Ala-Asp/His) box polypeptide 57 (DHX57), transcript variant 2, mRNA. [NM_145646]_6269987	A_01_P007908_Homo sapiens chromosome 21 open reading frame 106 (C21orf106), transcript variant 2, mRNA. [NM_206889]_6278233	A_01_P000159_Homo sapiens hypothetical protein FLJ25328 (FLJ25328), mRNA. [NM_152483]_6268742		NM_014577_A_01_P018126_Homo sapiens bromodomain containing 1 (BRD1), mRNA [NM_014577]_6270419		NM_006645_A_01_P017836_Homo sapiens START domain containing 10 (STARD10), mRNA. [NM_006645]_6272231
	AB032981_A_01_P006631_PREDICTED: Homo sapiens similar to KIAA1155 protein (LOC400961), mRNA [XM_376062]_6268340	NM_014727::AJ007041_A_01_P017909_Homo sapiens myeloid/lymphoid or mixed-lineage leukemia 4 (MLL4), mRNA [NM_014727]_6270605	NM_022717_A_01_P015955_Homo sapiens U11/U12 snRNP 35K (U1SNRNPBP), transcript variant 1, mRNA. [NM_007020]_6269680		NM_014736_A_01_P006594_Homo sapiens KIAA0101 (KIAA0101), mRNA. [NM_014736]_6270027	A_01_P002964_6278345	NM_003854_A_01_P006621_Homo sapiens interleukin 1 receptor-like 2 (IL1RL2), mRNA. [NM_003854]_6268788		NM_033419_A_01_P012837_Homo sapiens per1-like domain containing 1 (PERLD1), mRNA. [NM_033419]_6270692		NM_002177_A_01_P011838_Homo sapiens interferon, omega 1 (IFNW1), mRNA. [NM_002177]_6272375
	A_01_P007057_Homo sapiens SCAN domain containing 2 (SCAND2), transcript variant 2, mRNA [NM_033633]_6268387	NM_138412_A_01_P018982_Homo sapiens retinol dehydrogenase 13 (all-trans and 9-cis) (RDH13), mRNA. [NM_138412]_6271512	A_01_P016245_Homo sapiens DEAH (Asp-Glu-Ala-Asp/His) box polypeptide 57 (DHX57), transcript variant 2, mRNA. [NM_145646]_6269987		NM_078483_A_01_P001404_Homo sapiens solute carrier family 36 (proton/amino acid symporter), member 1 (SLC36A1), mRNA. [NM_078483]_6270163	A_01_P018624_Homo sapiens acyl-Coenzyme A thioesterase 2, mitochondrial (ACATE2), mRNA. [NM_012332]_6280212	A_01_P015190_6268983		A_01_P003846_Homo sapiens novel protein (LOC388719) (RP1-223H12.3), mRNA. [NM_001010899]_6271475		NM_032048::AF270513_A_01_P011046_Homo sapiens elastin microfibril interfacer 2 (EMILIN2), mRNA [NM_032048]_6272574
	NM_001004136_A_01_P018409_Homo sapiens olfactory receptor, family 2, subfamily T, member 35 (OR2T35), mRNA. [NM_001001827]_6268515	NM_025170_A_01_P015493_Homo sapiens DEP domain containing 2 (DEPDC2), transcript variant 2, mRNA. [NM_025170]_6272020	NM_014736_A_01_P006594_Homo sapiens KIAA0101 (KIAA0101), mRNA. [NM_014736]_6270027		BC113547_A_01_P000879_Homo sapiens growth hormone secretagogue receptor (GHSR), transcript variant 1a, mRNA [NM_198407]_6270248	NM_024980_A_01_P010835_Homo sapiens G protein-coupled receptor 157 (GPR157), mRNA [NM_024980]_6280343	NM_014502_A_01_P004535_Homo sapiens PRP19/PSO4 homolog (S. cerevisiae) (PRP19), mRNA [NM_014502]_CN642366_6269349		NM_020961_A_01_P005874_Homo sapiens KIAA1627 protein (KIAA1627), mRNA. [NM_020961]_6272462		NM_006236_A_01_P017883_Homo sapiens POU domain, class 3, transcription factor 3 (POU3F3), mRNA [NM_006236]_6272654
	NM_014155_A_01_P002748_Homo sapiens BTB (POZ) domain containing 15 (BTBD15), mRNA [NM_014155]_6268545	NM_138924_A_01_P004178_Homo sapiens guanidinoacetate N-methyltransferase (GAMT), transcript variant 2, mRNA. [NM_138924]_6272764	BC113547_A_01_P000879_Homo sapiens growth hormone secretagogue receptor (GHSR), transcript variant 1a, mRNA [NM_198407]_6270248		NM_014577_A_01_P018126_Homo sapiens bromodomain containing 1 (BRD1), mRNA [NM_014577]_6270419	NM_014730_A_01_P010512_Homo sapiens KIAA0152 gene product (KIAA0152), mRNA [NM_014730]_6281016	NM_007183_A_01_P008172_PREDICTED: Macaca mulatta similar to Plakophilin-3 (LOC720779), mRNA [XR_014499]_6269395		NM_032048::AF270513_A_01_P011046_Homo sapiens elastin microfibril interfacer 2 (EMILIN2), mRNA [NM_032048]_6272574		NM_022489_A_01_P000244_Homo sapiens chromosome 14 open reading frame 173 (C14orf173), mRNA. [NM_022489]_6274162
	NM_198494::BC041873_A_01_P014303_Homo sapiens FLJ16030 protein (FLJ16030), mRNA [NM_198494]_6268884	NM_006176_A_01_P018500_Homo sapiens neurogranin (protein kinase C substrate, RC3) (NRGN), mRNA [NM_006176]_6272822	NM_014577_A_01_P018126_Homo sapiens bromodomain containing 1 (BRD1), mRNA [NM_014577]_6270419		NM_033419_A_01_P012837_Homo sapiens per1-like domain containing 1 (PERLD1), mRNA. [NM_033419]_6270692	A_01_P004326_Homo sapiens neuronal thread protein AD7c-NTP (AD7C-NTP), mRNA [NM_014486]_6281630	NM_022717_A_01_P000718_Homo sapiens U11/U12 snRNP 35K (U1SNRNPBP), transcript variant 1, mRNA. [NM_007020]_6269548		NM_006236_A_01_P017883_Homo sapiens POU domain, class 3, transcription factor 3 (POU3F3), mRNA [NM_006236]_6272654		NM_003953::NM_024569_A_01_P017379_Homo sapiens myelin protein zero-like 1 (MPZL1), transcript variant 1, mRNA [NM_003953]_6274215
	A_01_P015190_6268983	NM_021246_A_01_P015284_Homo sapiens lymphocyte antigen 6 complex, locus G6D (LY6G6D), mRNA. [NM_021246]_6273532	NM_003396_A_01_P016232_Homo sapiens wingless-type MMTV integration site family, member 9B (WNT9B), mRNA [NM_003396]_6270562		A_01_P003846_Homo sapiens novel protein (LOC388719) (RP1-223H12.3), mRNA. [NM_001010899]_6271475	NM_002045_A_01_P009736_Homo sapiens growth associated protein 43 (GAP43), mRNA [NM_002045]_6282783	NM_022717_A_01_P015955_Homo sapiens U11/U12 snRNP 35K (U1SNRNPBP), transcript variant 1, mRNA. [NM_007020]_6269680		NM_022094_A_01_P018030_PREDICTED: Macaca mulatta hypothetical protein LOC702108 (LOC702108), mRNA [XR_010975]_6273355		A_01_P016043_6275543
	NM_007183_A_01_P008172_PREDICTED: Macaca mulatta similar to Plakophilin-3 (LOC720779), mRNA [XR_014499]_6269395	NM_004096_A_01_P001429_Homo sapiens eukaryotic translation initiation factor 4E binding protein 2 (EIF4EBP2), mRNA [NM_004096]_BQ227422_6273571	NM_033419_A_01_P012837_Homo sapiens per1-like domain containing 1 (PERLD1), mRNA. [NM_033419]_6270692		NM_006645_A_01_P017836_Homo sapiens START domain containing 10 (STARD10), mRNA. [NM_006645]_6272231	NM_018157_A_01_P011285_PREDICTED: Macaca mulatta similar to resistance to inhibitors of cholinesterase 8B isoform 2 (LOC703061), mRNA [XR_012426]_6284654	A_01_P016245_Homo sapiens DEAH (Asp-Glu-Ala-Asp/His) box polypeptide 57 (DHX57), transcript variant 2, mRNA. [NM_145646]_6269987		NM_014790_A_01_P012000_Homo sapiens KIAA0555 gene product (KIAA0555), mRNA [NM_014790]_6274641		NM_207392_A_01_P016054_Homo sapiens KIPV467 (UNQ467), mRNA. [NM_207392]_6276249
	A_01_P016245_Homo sapiens DEAH (Asp-Glu-Ala-Asp/His) box polypeptide 57 (DHX57), transcript variant 2, mRNA. [NM_145646]_6269987	A_01_P012407_Homo sapiens pyrimidinergic receptor P2Y, G-protein coupled, 6 (P2RY6), transcript variant 4, mRNA. [NM_004154]_6273604	A_01_P003355_Homo sapiens chromosome 6 open reading frame 208 (C6orf208), mRNA. [NM_025002]_6270846		NM_002177_A_01_P011838_Homo sapiens interferon, omega 1 (IFNW1), mRNA. [NM_002177]_6272375	NM_016632_A_01_P011153_Homo sapiens ADP-ribosylation factor-like (LOC51326), mRNA. [NM_016632]_6288455	NM_014736_A_01_P006594_Homo sapiens KIAA0101 (KIAA0101), mRNA. [NM_014736]_6270027		NM_000173_A_01_P008143_Homo sapiens glycoprotein Ib (platelet), alpha polypeptide (GP1BA), mRNA. [NM_000173]_6277308		NM_003212_A_01_P018268_Homo sapiens teratocarcinoma-derived growth factor 1 (TDGF1), mRNA. [NM_003212]_6276490
	NM_014736_A_01_P006594_Homo sapiens KIAA0101 (KIAA0101), mRNA. [NM_014736]_6270027	A_01_P007586_Homo sapiens collagen-like tail subunit (single strand of homotrimer) of asymmetric acetylcholinesterase (COLQ), transcript variant I, mRNA. [NM_005677]_6273813	A_01_P003846_Homo sapiens novel protein (LOC388719) (RP1-223H12.3), mRNA. [NM_001010899]_6271475		NM_032048::AF270513_A_01_P011046_Homo sapiens elastin microfibril interfacer 2 (EMILIN2), mRNA [NM_032048]_6272574	NM_025232_A_01_P011981_Homo sapiens chromosome 8 open reading frame 20 (C8orf20), mRNA. [NM_025232]_6288574	BC113547_A_01_P000879_Homo sapiens growth hormone secretagogue receptor (GHSR), transcript variant 1a, mRNA [NM_198407]_6270248		NM_178011_A_01_P009096_Homo sapiens leucine rich repeat transmembrane neuronal 3 (LRRTM3), mRNA [NM_178011]_6277367		NM_005317_A_01_P013538_Homo sapiens granzyme M (lymphocyte met-ase 1) (GZMM), mRNA. [NM_005317]_6277225
	BC113547_A_01_P000879_Homo sapiens growth hormone secretagogue receptor (GHSR), transcript variant 1a, mRNA [NM_198407]_6270248	NM_020677_A_01_P009428_Homo sapiens HSCARG protein (HSCARG), mRNA. [NM_020677]_6273874	NM_023935_A_01_P018692_Homo sapiens chromosome 20 open reading frame 116 (C20orf116), mRNA. [NM_023935]_6271602		NM_006236_A_01_P017883_Homo sapiens POU domain, class 3, transcription factor 3 (POU3F3), mRNA [NM_006236]_6272654	NM_178034_A_01_P003559_Homo sapiens phospholipase A2, group IVD (cytosolic) (PLA2G4D), mRNA. [NM_178034]_6290157	NM_014577_A_01_P018126_Homo sapiens bromodomain containing 1 (BRD1), mRNA [NM_014577]_6270419		NM_020644_A_01_P008674_PREDICTED: Macaca mulatta similar to TMEM9 domain family, member B (LOC708447), mRNA [XR_011884]_6277912		NM_178011_A_01_P009096_Homo sapiens leucine rich repeat transmembrane neuronal 3 (LRRTM3), mRNA [NM_178011]_6277367
	NM_014577_A_01_P018126_Homo sapiens bromodomain containing 1 (BRD1), mRNA [NM_014577]_6270419	NM_016518_A_01_P005097_Homo sapiens pipecolic acid oxidase (PIPOX), mRNA. [NM_016518]_6274246	NM_005490_A_01_P002606_Homo sapiens SH2 domain containing 3A (SH2D3A), mRNA. [NM_005490]_6272311		NM_022489_A_01_P000244_Homo sapiens chromosome 14 open reading frame 173 (C14orf173), mRNA. [NM_022489]_6274162	NM_005354_A_01_P019625_Homo sapiens jun D proto-oncogene (JUND), mRNA [NM_005354]_CN647406_6292506	NM_016616_A_01_P010269_Homo sapiens thioredoxin domain containing 3 (spermatozoa) (TXNDC3), mRNA. [NM_016616]_6270511		NM_024316_A_01_P005477_Homo sapiens leukocyte receptor cluster (LRC) member 1 (LENG1), mRNA. [NM_024316]_6277925		A_01_P000272_Homo sapiens nuclear receptor subfamily 1, group I, member 3 (NR1I3), mRNA. [NM_005122]_6277963
	NM_033419_A_01_P012837_Homo sapiens per1-like domain containing 1 (PERLD1), mRNA. [NM_033419]_6270692	NM_022054_A_01_P017539_Homo sapiens potassium channel, subfamily K, member 13 (KCNK13), mRNA. [NM_022054]_6274421	NM_020961_A_01_P005874_Homo sapiens KIAA1627 protein (KIAA1627), mRNA. [NM_020961]_6272462		NM_003953::NM_024569_A_01_P017379_Homo sapiens myelin protein zero-like 1 (MPZL1), transcript variant 1, mRNA [NM_003953]_6274215	A_01_P017847_Homo sapiens palmitoyl-protein thioesterase 2 (PPT2), transcript variant 3, mRNA. [NM_138934]_6292998	NM_033419_A_01_P012837_Homo sapiens per1-like domain containing 1 (PERLD1), mRNA. [NM_033419]_6270692		A_01_P004743_ILLUMIGEN_MCQ_42392 Katze_MMPB2 Macaca mulatta cDNA clone IBIUW:22021 5' similar to Bases 5 to 868 highly similar to human TLR4 (Hs.174312), mRNA sequence [CO648874]_6277988		A_01_P004743_ILLUMIGEN_MCQ_42392 Katze_MMPB2 Macaca mulatta cDNA clone IBIUW:22021 5' similar to Bases 5 to 868 highly similar to human TLR4 (Hs.174312), mRNA sequence [CO648874]_6277988
	NM_012316_A_01_P008079_Homo sapiens karyopherin alpha 6 (importin alpha 7) (KPNA6), mRNA [NM_012316]_CN648643_6271008	NM_181291_A_01_P018016_Homo sapiens WD repeat domain 20 (WDR20), transcript variant 1, mRNA. [NM_181291]_6274549	NM_032048::AF270513_A_01_P011046_Homo sapiens elastin microfibril interfacer 2 (EMILIN2), mRNA [NM_032048]_6272574		A_01_P010705_Homo sapiens inhibitor of DNA binding 1, dominant negative helix-loop-helix protein (ID1), transcript variant 2, mRNA. [NM_181353]_6275155		NM_139172::AF442729_A_01_P015688_Homo sapiens MDAC1 (MDAC1), mRNA [NM_139172]_6270697		NM_019897::BC104869_A_01_P011450_Homo sapiens olfactory receptor, family 2, subfamily S, member 2 (OR2S2), mRNA [NM_019897]_6278384		NM_019897::BC104869_A_01_P011450_Homo sapiens olfactory receptor, family 2, subfamily S, member 2 (OR2S2), mRNA [NM_019897]_6278384
	NM_002669::BC106004_A_01_P018362_Homo sapiens pleiotropic regulator 1 (PRL1homolog, Arabidopsis) (PLRG1), mRNA [NM_002669]_6271130	NM_145231_A_01_P001084_Homo sapiens chromosome 14 open reading frame 143 (C14orf143), mRNA [NM_145231]_6274896	NM_006236_A_01_P017883_Homo sapiens POU domain, class 3, transcription factor 3 (POU3F3), mRNA [NM_006236]_6272654		A_01_P016043_6275543		A_01_P003355_Homo sapiens chromosome 6 open reading frame 208 (C6orf208), mRNA. [NM_025002]_6270846		NM_152269_A_01_P012315_Homo sapiens hypothetical protein FLJ38663 (FLJ38663), mRNA. [NM_152269]_6278888		NM_152269_A_01_P012315_Homo sapiens hypothetical protein FLJ38663 (FLJ38663), mRNA. [NM_152269]_6278888
	A_01_P003846_Homo sapiens novel protein (LOC388719) (RP1-223H12.3), mRNA. [NM_001010899]_6271475	NM_002022::BC002780_A_01_P017225_Homo sapiens flavin containing monooxygenase 4 (FMO4), mRNA [NM_002022]_6275020	NM_022094_A_01_P018030_PREDICTED: Macaca mulatta hypothetical protein LOC702108 (LOC702108), mRNA [XR_010975]_6273355		NM_021944_A_01_P005659_Homo sapiens chromosome 14 open reading frame 93 (C14orf93), mRNA. [NM_021944]_6275900		NM_001478_A_01_P001149_Homo sapiens UDP-N-acetyl-alpha-D-galactosamine:(N-acetylneuraminyl)- galactosylglucosylceramide N-acetylgalactosaminyltransferase (GalNAc-T) (GALGT), mRNA. [NM_001478]_6270876		NM_007148::BC053989_A_01_P007536_Homo sapiens zinc finger protein 179 (ZNF179), mRNA [NM_007148]_6279336		NM_007148::BC053989_A_01_P007536_Homo sapiens zinc finger protein 179 (ZNF179), mRNA [NM_007148]_6279336
	NM_001425_A_01_P010834_Homo sapiens epithelial membrane protein 3 (EMP3), mRNA. [NM_001425]_6271861	NM_001004470_A_01_P018253_Homo sapiens ST8 alpha-N-acetyl-neuraminide alpha-2,8-sialyltransferase 6 (ST8SIA6), mRNA [NM_001004470]_6275047	NM_152459_A_01_P017742_Homo sapiens hypothetical protein MGC45438 (MGC45438), mRNA. [NM_152459]_6273702		NM_207392_A_01_P016054_Homo sapiens KIPV467 (UNQ467), mRNA. [NM_207392]_6276249		NM_006049::AK024763_A_01_P010377_Homo sapiens small nuclear RNA activating complex, polypeptide 5, 19kDa (SNAPC5), mRNA [NM_006049]_6270918		NM_173573_A_01_P005128_Homo sapiens hypothetical protein MGC35138 (MGC35138), mRNA [NM_173573]_6281957		NM_173573_A_01_P005128_Homo sapiens hypothetical protein MGC35138 (MGC35138), mRNA [NM_173573]_6281957
	NM_016433_A_01_P018137_Homo sapiens glycolipid transfer protein (GLTP), mRNA. [NM_016433]_6272184	NM_004455_A_01_P019520_Homo sapiens exostoses (multiple)-like 1 (EXTL1), mRNA. [NM_004455]_6275310	NM_022489_A_01_P000244_Homo sapiens chromosome 14 open reading frame 173 (C14orf173), mRNA. [NM_022489]_6274162		NM_020834_A_01_P005059_Homo sapiens KIAA1443 (KIAA1443), mRNA. [NM_020834]_6276314		A_01_P003846_Homo sapiens novel protein (LOC388719) (RP1-223H12.3), mRNA. [NM_001010899]_6271475		NM_005302_A_01_P019730_Homo sapiens G protein-coupled receptor 37 (endothelin receptor type B-like) (GPR37), mRNA. [NM_005302]_6283374		NM_172230_A_01_P005861_Homo sapiens synovial apoptotis inhibitor 1, synoviolin (SYVN1), transcript variant 2, mRNA [NM_172230]_6282397
	NM_006645_A_01_P017836_Homo sapiens START domain containing 10 (STARD10), mRNA. [NM_006645]_6272231	NM_145690::BC051814_A_01_P007021_Homo sapiens tyrosine 3-monooxygenase/tryptophan 5-monooxygenase activation protein, zeta polypeptide (YWHAZ), transcript variant 2, mRNA [NM_145690]_6275353	NM_014790_A_01_P012000_Homo sapiens KIAA0555 gene product (KIAA0555), mRNA [NM_014790]_6274641		NM_152994_A_01_P013747_Homo sapiens smooth muscle myosin heavy chain 11 isoform SM1-like (LOC129285), mRNA. [NM_152994]_6276376		NM_006949_A_01_P011100_Homo sapiens syntaxin binding protein 2 (STXBP2), mRNA [NM_006949]_6271626		NM_003862::AF075292_A_01_P008896_Homo sapiens fibroblast growth factor 18 (FGF18), transcript variant 1, mRNA [NM_003862]_6283919		NM_005302_A_01_P019730_Homo sapiens G protein-coupled receptor 37 (endothelin receptor type B-like) (GPR37), mRNA. [NM_005302]_6283374
	NM_002177_A_01_P011838_Homo sapiens interferon, omega 1 (IFNW1), mRNA. [NM_002177]_6272375	NM_024926::BC034466_A_01_P002653_Homo sapiens hypothetical protein FLJ12571 (FLJ12571), mRNA [NM_024926]_6275460	NM_016151_A_01_P007007_Homo sapiens TAO kinase 2 (TAOK2), mRNA. [NM_016151]_6274925		NM_003212_A_01_P018268_Homo sapiens teratocarcinoma-derived growth factor 1 (TDGF1), mRNA. [NM_003212]_6276490		NM_001425_A_01_P010834_Homo sapiens epithelial membrane protein 3 (EMP3), mRNA. [NM_001425]_6271861		NM_015529_A_01_P006466_Homo sapiens monooxygenase, DBH-like 1 (MOXD1), mRNA. [NM_015529]_6284017		NM_003862::AF075292_A_01_P008896_Homo sapiens fibroblast growth factor 18 (FGF18), transcript variant 1, mRNA [NM_003862]_6283919
	NM_133444_A_01_P000487_Homo sapiens zinc finger protein 526 (ZNF526), mRNA [NM_133444]_6272396	NM_022166_A_01_P020191_Homo sapiens xylosyltransferase I (XYLT1), mRNA. [NM_022166]_6275604	NM_033416_A_01_P015539_Homo sapiens IMP4, U3 small nucleolar ribonucleoprotein, homolog (yeast) (IMP4), mRNA. [NM_033416]_6275864		NM_005317_A_01_P013538_Homo sapiens granzyme M (lymphocyte met-ase 1) (GZMM), mRNA. [NM_005317]_6277225		NM_006645_A_01_P017836_Homo sapiens START domain containing 10 (STARD10), mRNA. [NM_006645]_6272231		NM_004927_A_01_P008793_Homo sapiens mitochondrial ribosomal protein L49 (MRPL49), nuclear gene encoding mitochondrial protein, mRNA. [NM_004927]_6284777		NM_004723_A_01_P016858_PREDICTED: Macaca mulatta similar to Collagen alpha-1(III) chain precursor (LOC719369), mRNA [XR_014163]_6284006
	NM_002119_A_01_P013485_Homo sapiens major histocompatibility complex, class II, DO alpha (HLA-DOA), mRNA [NM_002119]_6272403	NM_003860_A_01_P005876_Homo sapiens barrier to autointegration factor 1 (BANF1), mRNA. [NM_003860]_6275839	NM_017824_A_01_P010963_Homo sapiens membrane-associated ring finger (C3HC4) 5 (MARCH5), mRNA. [NM_017824]_6276288		NM_007105_A_01_P006516_Homo sapiens solute carrier family 22 (organic cation transporter), member 1-like antisense (SLC22A1LS), mRNA [NM_007105]_AI143559_6277254		NM_005490_A_01_P002606_Homo sapiens SH2 domain containing 3A (SH2D3A), mRNA. [NM_005490]_6272311		NM_014739_A_01_P009072_PREDICTED: Macaca mulatta BCL2-associated transcription factor 1 (BCLAF1), mRNA [XR_012133]_6285941		NM_015529_A_01_P006466_Homo sapiens monooxygenase, DBH-like 1 (MOXD1), mRNA. [NM_015529]_6284017
	NM_020961_A_01_P005874_Homo sapiens KIAA1627 protein (KIAA1627), mRNA. [NM_020961]_6272462	NM_023034_A_01_P005272_Homo sapiens Wolf-Hirschhorn syndrome candidate 1-like 1 (WHSC1L1), transcript variant long, mRNA. [NM_023034]_6276226	NM_032829_A_01_P000046_Homo sapiens hypothetical protein FLJ14721 (FLJ14721), mRNA. [NM_032829]_6276875		NM_000173_A_01_P008143_Homo sapiens glycoprotein Ib (platelet), alpha polypeptide (GP1BA), mRNA. [NM_000173]_6277308		NM_002177_A_01_P011838_Homo sapiens interferon, omega 1 (IFNW1), mRNA. [NM_002177]_6272375		NM_052926_A_01_P017125_Homo sapiens paraneoplastic antigen like 5 (PNMA5), mRNA. [NM_052926]_6288137		NM_004927_A_01_P008793_Homo sapiens mitochondrial ribosomal protein L49 (MRPL49), nuclear gene encoding mitochondrial protein, mRNA. [NM_004927]_6284777
	NM_032048::AF270513_A_01_P011046_Homo sapiens elastin microfibril interfacer 2 (EMILIN2), mRNA [NM_032048]_6272574	NM_033229::U34249_A_01_P009236_Homo sapiens tripartite motif-containing 15 (TRIM15), transcript variant 1, mRNA [NM_033229]_6276254	NM_032331_A_01_P009963_Homo sapiens hypothetical protein MGC2408 (MGC2408), mRNA [NM_032331]_6277096		NM_178011_A_01_P009096_Homo sapiens leucine rich repeat transmembrane neuronal 3 (LRRTM3), mRNA [NM_178011]_6277367		NM_032048::AF270513_A_01_P011046_Homo sapiens elastin microfibril interfacer 2 (EMILIN2), mRNA [NM_032048]_6272574		NM_002265_A_01_P019322_Homo sapiens karyopherin (importin) beta 1 (KPNB1), mRNA. [NM_002265]_6288220		NM_000307::X82324_A_01_P019675_Homo sapiens POU domain, class 3, transcription factor 4 (POU3F4), mRNA [NM_000307]_6284856
	NM_006236_A_01_P017883_Homo sapiens POU domain, class 3, transcription factor 3 (POU3F3), mRNA [NM_006236]_6272654	A_01_P000719_Homo sapiens hypothetical protein FLJ22795 (FLJ22795), mRNA. [NM_025084]_6277020	NM_000173_A_01_P008143_Homo sapiens glycoprotein Ib (platelet), alpha polypeptide (GP1BA), mRNA. [NM_000173]_6277308		NM_024316_A_01_P005477_Homo sapiens leukocyte receptor cluster (LRC) member 1 (LENG1), mRNA. [NM_024316]_6277925		NM_006236_A_01_P017883_Homo sapiens POU domain, class 3, transcription factor 3 (POU3F3), mRNA [NM_006236]_6272654		NM_003192_A_01_P002684_ILLUMIGEN_MCQ_7743 Katze_MMBR Macaca mulatta cDNA clone IBIUW:3721 5' similar to Bases 1 to 677 highly similar to human TBCC (Hs.75064), mRNA sequence [CN643325]_6290347		NM_019024_A_01_P003031_PREDICTED: Homo sapiens KIAA1414 protein (KIAA1414), mRNA [XM_042685]_BF210631_6285650
	NM_022094_A_01_P018030_PREDICTED: Macaca mulatta hypothetical protein LOC702108 (LOC702108), mRNA [XR_010975]_6273355	A_01_P009388_Homo sapiens chromosome 11 open reading frame 23 (C11orf23), mRNA. [NM_018312]_6277094	NM_178011_A_01_P009096_Homo sapiens leucine rich repeat transmembrane neuronal 3 (LRRTM3), mRNA [NM_178011]_6277367		A_01_P000272_Homo sapiens nuclear receptor subfamily 1, group I, member 3 (NR1I3), mRNA. [NM_005122]_6277963		NM_012345_A_01_P016136_Homo sapiens nuclear fragile X mental retardation protein interacting protein 1 (NUFIP1), mRNA [NM_012345]_6273264		NM_018188::NM_031921::AK092833_A_01_P015739_Homo sapiens ATPase family, AAA domain containing 3B (ATAD3B), mRNA [NM_031921]_6291139		NM_022074_A_01_P017632_Homo sapiens FLJ22794 protein (FLJ22794), transcript variant 1, mRNA. [NM_022074]_6285814
	NM_052906_A_01_P000667_Homo sapiens KIAA1904 protein (KIAA1904), mRNA. [NM_052906]_6273614	NM_172138_A_01_P012552_Homo sapiens interleukin 28A (interferon, lambda 2) (IL28A), mRNA. [NM_172138]_6277804	NM_207585::L41944_A_01_P010152_Homo sapiens interferon (alpha, beta and omega) receptor 2 (IFNAR2), transcript variant 1, mRNA [NM_207585]_6277635		A_01_P004743_ILLUMIGEN_MCQ_42392 Katze_MMPB2 Macaca mulatta cDNA clone IBIUW:22021 5' similar to Bases 5 to 868 highly similar to human TLR4 (Hs.174312), mRNA sequence [CO648874]_6277988		NM_022094_A_01_P018030_PREDICTED: Macaca mulatta hypothetical protein LOC702108 (LOC702108), mRNA [XR_010975]_6273355		NM_020901_A_01_P017156_Homo sapiens CTD-binding SR-like protein rA9 (KIAA1542), mRNA. [NM_020901]_6291669		NM_014739_A_01_P009072_PREDICTED: Macaca mulatta BCL2-associated transcription factor 1 (BCLAF1), mRNA [XR_012133]_6285941
	NM_016406::BC005187_A_01_P001537_Homo sapiens Ufm1-conjugating enzyme 1 (Ufc1), mRNA [NM_016406]_6273969	A_01_P010686_Homo sapiens Gardner-Rasheed feline sarcoma viral (v-fgr) oncogene homolog (FGR), mRNA. [NM_005248]_6278165	NM_020644_A_01_P008674_PREDICTED: Macaca mulatta similar to TMEM9 domain family, member B (LOC708447), mRNA [XR_011884]_6277912		NM_019897::BC104869_A_01_P011450_Homo sapiens olfactory receptor, family 2, subfamily S, member 2 (OR2S2), mRNA [NM_019897]_6278384		NM_021147_A_01_P015610_Homo sapiens uracil-DNA glycosylase 2 (UNG2), mRNA [NM_021147]_6273499		A_01_P004266_Homo sapiens FLJ46230 protein (FLJ46230), mRNA. [NM_207463]_6293887		NM_007037_A_01_P016559_Homo sapiens a disintegrin-like and metalloprotease (reprolysin type) with thrombospondin type 1 motif, 8 (ADAMTS8), mRNA [NM_007037]_6286331
	NM_003953::NM_024569_A_01_P017379_Homo sapiens myelin protein zero-like 1 (MPZL1), transcript variant 1, mRNA [NM_003953]_6274215	NM_021205_A_01_P007186_Homo sapiens ras homolog gene family, member U (RHOU), mRNA. [NM_021205]_6278847	NM_024316_A_01_P005477_Homo sapiens leukocyte receptor cluster (LRC) member 1 (LENG1), mRNA. [NM_024316]_6277925		NM_152269_A_01_P012315_Homo sapiens hypothetical protein FLJ38663 (FLJ38663), mRNA. [NM_152269]_6278888		NM_152459_A_01_P017742_Homo sapiens hypothetical protein MGC45438 (MGC45438), mRNA. [NM_152459]_6273702				NM_032494::BC032001_A_01_P003843_Homo sapiens zinc finger CCCH type domain containing 8 (ZC3HDC8), mRNA [NM_032494]_6287404
	NM_020861_A_01_P015750_Homo sapiens zinc finger and BTB domain containing 2 (ZBTB2), mRNA. [NM_020861]_6274412	A_01_P003302_Homo sapiens osteoclast-associated receptor (OSCAR), transcript variant 2, mRNA. [NM_206817]_6279086	A_01_P004743_ILLUMIGEN_MCQ_42392 Katze_MMPB2 Macaca mulatta cDNA clone IBIUW:22021 5' similar to Bases 5 to 868 highly similar to human TLR4 (Hs.174312), mRNA sequence [CO648874]_6277988		NM_001388_A_01_P011630_Homo sapiens developmentally regulated GTP binding protein 2 (DRG2), mRNA. [NM_001388]_6279329		NM_022489_A_01_P000244_Homo sapiens chromosome 14 open reading frame 173 (C14orf173), mRNA. [NM_022489]_6274162				NM_052926_A_01_P017125_Homo sapiens paraneoplastic antigen like 5 (PNMA5), mRNA. [NM_052926]_6288137
	NM_015909_A_01_P013239_Homo sapiens neuroblastoma-amplified protein (NAG), mRNA [NM_015909]_6274544	NM_020871_A_01_P003055_Homo sapiens leucine-rich repeats and calponin homology (CH) domain containing 2 (LRCH2), mRNA [NM_020871]_6280111	NM_019897::BC104869_A_01_P011450_Homo sapiens olfactory receptor, family 2, subfamily S, member 2 (OR2S2), mRNA [NM_019897]_6278384		NM_007148::BC053989_A_01_P007536_Homo sapiens zinc finger protein 179 (ZNF179), mRNA [NM_007148]_6279336		NM_003953::NM_024569_A_01_P017379_Homo sapiens myelin protein zero-like 1 (MPZL1), transcript variant 1, mRNA [NM_003953]_6274215				NM_003192_A_01_P002684_ILLUMIGEN_MCQ_7743 Katze_MMBR Macaca mulatta cDNA clone IBIUW:3721 5' similar to Bases 1 to 677 highly similar to human TBCC (Hs.75064), mRNA sequence [CN643325]_6290347
	NM_014790_A_01_P012000_Homo sapiens KIAA0555 gene product (KIAA0555), mRNA [NM_014790]_6274641	BC063854_A_01_P006290_PREDICTED: Homo sapiens myosin IG (MYO1G), mRNA [XM_374431]_6280183	NM_003052::BC034756_A_01_P010861_Homo sapiens solute carrier family 34 (sodium phosphate), member 1 (SLC34A1), mRNA [NM_003052]_6278500		NM_002146_A_01_P000207_Homo sapiens homeo box B3 (HOXB3), mRNA. [NM_002146]_6280354		NM_015909_A_01_P013239_Homo sapiens neuroblastoma-amplified protein (NAG), mRNA [NM_015909]_6274544				NM_178526_A_01_P004473_Homo sapiens hypothetical protein MGC26694 (MGC26694), mRNA. [NM_178526]_6290435
	NM_016145_A_01_P001805_ILLUMIGEN_MCQ_2130 Katze_MMLG Macaca mulatta cDNA 5' similar to human RPL7 (Hs.421257), mRNA sequence [CK231382]_6275586	NM_030645_A_01_P013273_Homo sapiens KIAA1720 protein (KIAA1720), mRNA. [NM_030645]_6281046	NM_178125_A_01_P005814_Homo sapiens tripartite motif-containing 50A (TRIM50A), mRNA. [NM_178125]_6278854		NM_022362::AF319947_A_01_P014548_Homo sapiens MMS19-like (MET18 homolog, S. cerevisiae) (MMS19L), mRNA [NM_022362]_6281194		NM_014790_A_01_P012000_Homo sapiens KIAA0555 gene product (KIAA0555), mRNA [NM_014790]_6274641				NM_020901_A_01_P017156_Homo sapiens CTD-binding SR-like protein rA9 (KIAA1542), mRNA. [NM_020901]_6291669
	NM_004832_A_01_P003127_Homo sapiens glutathione S-transferase omega 1 (GSTO1), mRNA [NM_004832]_6275712	NM_002247_A_01_P002984_Homo sapiens potassium large conductance calcium-activated channel, subfamily M, alpha member 1 (KCNMA1), mRNA [NM_002247]_6281189	NM_152269_A_01_P012315_Homo sapiens hypothetical protein FLJ38663 (FLJ38663), mRNA. [NM_152269]_6278888		NM_173573_A_01_P005128_Homo sapiens hypothetical protein MGC35138 (MGC35138), mRNA [NM_173573]_6281957		A_01_P016043_6275543				NM_016206_A_01_P009316_Homo sapiens vestigial-like 3 (VGL-3), mRNA. [NM_016206]_6291856
	NM_020680_A_01_P011391_Homo sapiens SCY1-like 1 (S. cerevisiae) (SCYL1), mRNA. [NM_020680]_6275899	NM_033088_A_01_P006651_Homo sapiens family with sequence similarity 40, member A (FAM40A), mRNA. [NM_033088]_6282426	NM_198993_A_01_P011398_Homo sapiens SH3 and cysteine rich domain 2 (STAC2), mRNA [NM_198993]_6279266		NM_172230_A_01_P005861_Homo sapiens synovial apoptotis inhibitor 1, synoviolin (SYVN1), transcript variant 2, mRNA [NM_172230]_6282397		NM_020680_A_01_P011391_Homo sapiens SCY1-like 1 (S. cerevisiae) (SCYL1), mRNA. [NM_020680]_6275899				NM_001005222_A_01_P011857_Homo sapiens olfactory receptor, family 52, subfamily A, member 4 (OR52A4), mRNA. [NM_001005222]_6292377
	NM_205548_A_01_P015467_Homo sapiens AASA9217 (UNQ9217), mRNA. [NM_205548]_6276089	NM_016565_A_01_P015540_Homo sapiens E2IG2 protein (E2IG2), mRNA. [NM_016565]_6284018	NM_007148::BC053989_A_01_P007536_Homo sapiens zinc finger protein 179 (ZNF179), mRNA [NM_007148]_6279336		NM_020039_A_01_P007993_Homo sapiens amiloride-sensitive cation channel 2, neuronal (ACCN2), transcript variant 1, mRNA [NM_020039]_6282782		NM_019057_A_01_P017665_Homo sapiens hypothetical protein FLJ10404 (FLJ10404), mRNA. [NM_019057]_6276094				NM_003709_A_01_P011233_Homo sapiens Kruppel-like factor 7 (ubiquitous) (KLF7), mRNA. [NM_003709]_6293843
	NM_024645_A_01_P019196_Homo sapiens zinc finger, matrin type 4 (ZMAT4), mRNA. [NM_024645]_6276181	NM_016102_A_01_P004487_Homo sapiens tripartite motif-containing 17 (TRIM17), transcript variant 1, mRNA. [NM_016102]_6284452	NM_203411_A_01_P004883_Homo sapiens similar to RIKEN cDNA 2600017H02 (LOC92162), mRNA [NM_203411]_BQ709740_6279420		A_01_P000358_Homo sapiens mucin and cadherin-like (MUCDHL), transcript variant 2, mRNA. [NM_017717]_6283184		NM_207392_A_01_P016054_Homo sapiens KIPV467 (UNQ467), mRNA. [NM_207392]_6276249
	NM_207392_A_01_P016054_Homo sapiens KIPV467 (UNQ467), mRNA. [NM_207392]_6276249	NM_000162_A_01_P005435_Homo sapiens glucokinase (hexokinase 4, maturity onset diabetes of the young 2) (GCK), transcript variant 1, mRNA [NM_000162]_6285046	NM_000810_A_01_P006409_Homo sapiens gamma-aminobutyric acid (GABA) A receptor, alpha 5 (GABRA5), mRNA. [NM_000810]_6280527		NM_005302_A_01_P019730_Homo sapiens G protein-coupled receptor 37 (endothelin receptor type B-like) (GPR37), mRNA. [NM_005302]_6283374		NM_017824_A_01_P010963_Homo sapiens membrane-associated ring finger (C3HC4) 5 (MARCH5), mRNA. [NM_017824]_6276288
	NM_020944_A_01_P002722_Homo sapiens glucosidase, beta (bile acid) 2 (GBA2), mRNA. [NM_020944]_6276447	NM_014597_A_01_P019580_Homo sapiens estrogen receptor binding protein (ERBP), mRNA. [NM_014597]_6285781	NM_173831_A_01_P009974_Homo sapiens hypothetical protein LOC286075 (LOC286075), mRNA. [NM_173831]_6280831		NM_001779_A_01_P000074_Homo sapiens CD58 antigen, (lymphocyte function-associated antigen 3) (CD58), mRNA. [NM_001779]_6283483		NM_003212_A_01_P018268_Homo sapiens teratocarcinoma-derived growth factor 1 (TDGF1), mRNA. [NM_003212]_6276490
	NM_006789::BC047767_A_01_P001089_Homo sapiens apolipoprotein B mRNA editing enzyme, catalytic polypeptide-like 2 (APOBEC2), mRNA [NM_006789]_6276533	NM_032259_A_01_P006548_Homo sapiens hypothetical protein DKFZp434F054 (DKFZp434F054), mRNA [NM_032259]_6285854	NM_144563_A_01_P015787_Homo sapiens ribose 5-phosphate isomerase A (ribose 5-phosphate epimerase) (RPIA), mRNA. [NM_144563]_6281884		NM_032889_A_01_P012405_Homo sapiens hypothetical protein MGC11308 (MGC11308), mRNA [NM_032889]_6283494		NM_004286_A_01_P010049_Homo sapiens GTP binding protein 1 (GTPBP1), mRNA [NM_004286]_6276854
	NM_014290::BC028694_A_01_P007721_Homo sapiens tudor domain containing 7 (TDRD7), mRNA [NM_014290]_6276766	NM_002646::Y11312_A_01_P009808_Homo sapiens phosphoinositide-3-kinase, class 2, beta polypeptide (PIK3C2B), mRNA [NM_002646]_6286917	NM_173573_A_01_P005128_Homo sapiens hypothetical protein MGC35138 (MGC35138), mRNA [NM_173573]_6281957		NM_003862::AF075292_A_01_P008896_Homo sapiens fibroblast growth factor 18 (FGF18), transcript variant 1, mRNA [NM_003862]_6283919		NM_005317_A_01_P013538_Homo sapiens granzyme M (lymphocyte met-ase 1) (GZMM), mRNA. [NM_005317]_6277225
	NM_013290_A_01_P018042_Homo sapiens TBP-1 interacting protein (TBPIP), mRNA. [NM_013290]_6276925	A_01_P006891_Homo sapiens neurofibromin 2 (bilateral acoustic neuroma) (NF2), transcript variant 1, mRNA. [NM_000268]_6287151	NM_198491::AK126284_A_01_P016749_Homo sapiens FLJ44299 protein (FLJ44299), mRNA [NM_198491]_6282067		NM_004723_A_01_P016858_PREDICTED: Macaca mulatta similar to Collagen alpha-1(III) chain precursor (LOC719369), mRNA [XR_014163]_6284006		NM_006181_A_01_P013109_Homo sapiens netrin 2-like (chicken) (NTN2L), mRNA. [NM_006181]_6277293
	NM_001001917::NM_001003443_A_01_P020119_Homo sapiens olfactory receptor, family 56, subfamily A, member 1 (OR56A1), mRNA [NM_001001917]_6277132	NM_024578_A_01_P005089_ILLUMIGEN_MCQ_37439 Katze_MMBR Macaca mulatta cDNA clone IBIUW:14842 5' similar to Bases 312 to 749 highly similar to human FLJ22709 (Hs.422676), mRNA sequence [CN801997]_6287557	NM_006983_A_01_P012776_Homo sapiens matrix metalloproteinase 23B (MMP23B), mRNA [NM_006983]_6282760		NM_015529_A_01_P006466_Homo sapiens monooxygenase, DBH-like 1 (MOXD1), mRNA. [NM_015529]_6284017		NM_178011_A_01_P009096_Homo sapiens leucine rich repeat transmembrane neuronal 3 (LRRTM3), mRNA [NM_178011]_6277367
	NM_005317_A_01_P013538_Homo sapiens granzyme M (lymphocyte met-ase 1) (GZMM), mRNA. [NM_005317]_6277225	NM_000166_A_01_P010811_Homo sapiens gap junction protein, beta 1, 32kDa (connexin 32, Charcot-Marie-Tooth neuropathy, X-linked) (GJB1), mRNA. [NM_000166]_6287728	NM_020039_A_01_P007993_Homo sapiens amiloride-sensitive cation channel 2, neuronal (ACCN2), transcript variant 1, mRNA [NM_020039]_6282782		NM_004927_A_01_P008793_Homo sapiens mitochondrial ribosomal protein L49 (MRPL49), nuclear gene encoding mitochondrial protein, mRNA. [NM_004927]_6284777		NM_170707_A_01_P018826_Homo sapiens lamin A/C (LMNA), transcript variant 1, mRNA [NM_170707]_6277525
	NM_007105_A_01_P006516_Homo sapiens solute carrier family 22 (organic cation transporter), member 1-like antisense (SLC22A1LS), mRNA [NM_007105]_AI143559_6277254	NM_181873_A_01_P013843_Homo sapiens myotubularin related protein 11 (MTMR11), mRNA. [NM_006697]_6289275	A_01_P000358_Homo sapiens mucin and cadherin-like (MUCDHL), transcript variant 2, mRNA. [NM_017717]_6283184		NM_000307::X82324_A_01_P019675_Homo sapiens POU domain, class 3, transcription factor 4 (POU3F4), mRNA [NM_000307]_6284856		NM_018385_A_01_P002469_Homo sapiens hypothetical protein FLJ11301 (FLJ11301), mRNA. [NM_018385]_6277641
	NM_000173_A_01_P008143_Homo sapiens glycoprotein Ib (platelet), alpha polypeptide (GP1BA), mRNA. [NM_000173]_6277308	NM_025251_A_01_P000565_PREDICTED: Homo sapiens KIAA1688 protein (KIAA1688), mRNA [XM_496999]_6289420	NM_024503::AF278765_A_01_P010062_Homo sapiens human immunodeficiency virus type I enhancer binding protein 3 (HIVEP3), mRNA [NM_024503]_6283350		NM_019024_A_01_P003031_PREDICTED: Homo sapiens KIAA1414 protein (KIAA1414), mRNA [XM_042685]_BF210631_6285650		A_01_P014990_Homo sapiens thyroid peroxidase (TPO), transcript variant 1, mRNA. [NM_000547]_6277866
	NM_178011_A_01_P009096_Homo sapiens leucine rich repeat transmembrane neuronal 3 (LRRTM3), mRNA [NM_178011]_6277367	NM_016223::AF130979_A_01_P004296_Homo sapiens protein kinase C and casein kinase substrate in neurons 3 (PACSIN3), mRNA [NM_016223]_6289560	NM_005302_A_01_P019730_Homo sapiens G protein-coupled receptor 37 (endothelin receptor type B-like) (GPR37), mRNA. [NM_005302]_6283374		NM_022074_A_01_P017632_Homo sapiens FLJ22794 protein (FLJ22794), transcript variant 1, mRNA. [NM_022074]_6285814		A_01_P000272_Homo sapiens nuclear receptor subfamily 1, group I, member 3 (NR1I3), mRNA. [NM_005122]_6277963
	NM_015987_A_01_P006335_Homo sapiens heme binding protein 1 (HEBP1), mRNA. [NM_015987]_6277630	NM_004269_A_01_P000228_Homo sapiens cofactor required for Sp1 transcriptional activation, subunit 8, 34kDa (CRSP8), mRNA. [NM_004269]_6289836	NM_003862::AF075292_A_01_P008896_Homo sapiens fibroblast growth factor 18 (FGF18), transcript variant 1, mRNA [NM_003862]_6283919		NM_014739_A_01_P009072_PREDICTED: Macaca mulatta BCL2-associated transcription factor 1 (BCLAF1), mRNA [XR_012133]_6285941		A_01_P004743_ILLUMIGEN_MCQ_42392 Katze_MMPB2 Macaca mulatta cDNA clone IBIUW:22021 5' similar to Bases 5 to 868 highly similar to human TLR4 (Hs.174312), mRNA sequence [CO648874]_6277988
	NM_005071_A_01_P006697_Homo sapiens solute carrier family 1 (high affinity aspartate/glutamate transporter), member 6 (SLC1A6), mRNA [NM_005071]_6277684	NM_152412::BX537876_A_01_P012642_Homo sapiens zinc finger protein 572 (ZNF572), mRNA [NM_152412]_6290107	NM_015529_A_01_P006466_Homo sapiens monooxygenase, DBH-like 1 (MOXD1), mRNA. [NM_015529]_6284017		A_01_P015188_6286219		NM_019897::BC104869_A_01_P011450_Homo sapiens olfactory receptor, family 2, subfamily S, member 2 (OR2S2), mRNA [NM_019897]_6278384
	NM_020644_A_01_P008674_PREDICTED: Macaca mulatta similar to TMEM9 domain family, member B (LOC708447), mRNA [XR_011884]_6277912	NM_001997_A_01_P018632_ILLUMIGEN_MCQ_2044 Katze_MMLG Macaca mulatta cDNA 5' similar to human PSG5 (Hs.251850), mRNA sequence [CK231362]_6290487	NM_021114_A_01_P001814_AGENCOURT_11829775 NICHD_Rh_Ov1 Macaca mulatta cDNA clone IMAGE:6913655 5', mRNA sequence [CB310020]_6284265		NM_007037_A_01_P016559_Homo sapiens a disintegrin-like and metalloprotease (reprolysin type) with thrombospondin type 1 motif, 8 (ADAMTS8), mRNA [NM_007037]_6286331		NM_003052::BC034756_A_01_P010861_Homo sapiens solute carrier family 34 (sodium phosphate), member 1 (SLC34A1), mRNA [NM_003052]_6278500
	NM_024316_A_01_P005477_Homo sapiens leukocyte receptor cluster (LRC) member 1 (LENG1), mRNA. [NM_024316]_6277925	NM_139161_A_01_P018556_Homo sapiens crumbs homolog 3 (Drosophila) (CRB3), transcript variant 2, mRNA. [NM_139161]_6290634	NM_173564_A_01_P001274_Homo sapiens hypothetical protein FLJ37538 (FLJ37538), mRNA. [NM_173564]_6284633		NM_002254_A_01_P004129_Homo sapiens kinesin family member 3C (KIF3C), mRNA. [NM_002254]_6286382		NM_005086_A_01_P010995_Homo sapiens sarcospan (Kras oncogene-associated gene) (SSPN), mRNA. [NM_005086]_6278657
	A_01_P000272_Homo sapiens nuclear receptor subfamily 1, group I, member 3 (NR1I3), mRNA. [NM_005122]_6277963	NM_000083_A_01_P007674_Homo sapiens chloride channel 1, skeletal muscle (Thomsen disease, autosomal dominant) (CLCN1), mRNA [NM_000083]_6291211	NM_004927_A_01_P008793_Homo sapiens mitochondrial ribosomal protein L49 (MRPL49), nuclear gene encoding mitochondrial protein, mRNA. [NM_004927]_6284777		NM_181724_A_01_P003002_Homo sapiens hypothetical protein LOC338773 (LOC338773), mRNA. [NM_181724]_6286874		NM_152269_A_01_P012315_Homo sapiens hypothetical protein FLJ38663 (FLJ38663), mRNA. [NM_152269]_6278888
	NM_024599_A_01_P007570_Homo sapiens rhomboid, veinlet-like 6 (Drosophila) (RHBDL6), transcript variant 2, mRNA. [NM_001005498]_6277964	NM_017991_A_01_P011277_Homo sapiens hypothetical protein FLJ10081 (FLJ10081), mRNA. [NM_017991]_6291637	NM_000307::X82324_A_01_P019675_Homo sapiens POU domain, class 3, transcription factor 4 (POU3F4), mRNA [NM_000307]_6284856		NM_032494::BC032001_A_01_P003843_Homo sapiens zinc finger CCCH type domain containing 8 (ZC3HDC8), mRNA [NM_032494]_6287404		NM_198993_A_01_P011398_Homo sapiens SH3 and cysteine rich domain 2 (STAC2), mRNA [NM_198993]_6279266
	A_01_P004743_ILLUMIGEN_MCQ_42392 Katze_MMPB2 Macaca mulatta cDNA clone IBIUW:22021 5' similar to Bases 5 to 868 highly similar to human TLR4 (Hs.174312), mRNA sequence [CO648874]_6277988	NM_001733_A_01_P018655_PREDICTED: Macaca mulatta similar to Complement C1r subcomponent precursor (Complement component 1, r subcomponent) (LOC722131), mRNA [XR_014707]_6291797	NM_003235_A_01_P003376_Homo sapiens thyroglobulin (TG), mRNA. [NM_003235]_6285149		NM_032866_A_01_P015693_Homo sapiens cingulin-like 1 (CGNL1), mRNA. [NM_032866]_6287707		NM_007148::BC053989_A_01_P007536_Homo sapiens zinc finger protein 179 (ZNF179), mRNA [NM_007148]_6279336
	NM_019897::BC104869_A_01_P011450_Homo sapiens olfactory receptor, family 2, subfamily S, member 2 (OR2S2), mRNA [NM_019897]_6278384	NM_031890_A_01_P009701_Homo sapiens cat eye syndrome chromosome region, candidate 6 (CECR6), mRNA. [NM_031890]_6292337	NM_019024_A_01_P003031_PREDICTED: Homo sapiens KIAA1414 protein (KIAA1414), mRNA [XM_042685]_BF210631_6285650		NM_052926_A_01_P017125_Homo sapiens paraneoplastic antigen like 5 (PNMA5), mRNA. [NM_052926]_6288137		NM_152547_A_01_P017486_Homo sapiens butyrophilin-like 9 (BTNL9), mRNA [NM_152547]_6280240
	NM_018166_A_01_P001438_Homo sapiens hypothetical protein FLJ10647 (FLJ10647), mRNA [NM_018166]_6278574	NM_001006109_A_01_P018906_Homo sapiens DC12 protein (DC12), mRNA [NM_020187]_6292359	NM_022074_A_01_P017632_Homo sapiens FLJ22794 protein (FLJ22794), transcript variant 1, mRNA. [NM_022074]_6285814		NM_133510_A_01_P004572_Homo sapiens RAD51-like 1 (S. cerevisiae) (RAD51L1), transcript variant 2, mRNA [NM_133510]_6288602		A_01_P014566_Homo sapiens chromosome 21 open reading frame 123 (C21orf123), mRNA. [NM_199175]_6281552
	NM_152269_A_01_P012315_Homo sapiens hypothetical protein FLJ38663 (FLJ38663), mRNA. [NM_152269]_6278888	A_01_P017847_Homo sapiens palmitoyl-protein thioesterase 2 (PPT2), transcript variant 3, mRNA. [NM_138934]_6292998	NM_014739_A_01_P009072_PREDICTED: Macaca mulatta BCL2-associated transcription factor 1 (BCLAF1), mRNA [XR_012133]_6285941		NM_002869_A_01_P014796_Homo sapiens RAB6A, member RAS oncogene family (RAB6A), transcript variant 1, mRNA [NM_002869]_6289043		NM_173573_A_01_P005128_Homo sapiens hypothetical protein MGC35138 (MGC35138), mRNA [NM_173573]_6281957
	NM_203299_A_01_P015038_Homo sapiens hypothetical protein MGC41945 (MGC41945), mRNA [NM_203299]_6279316	NM_014373_A_01_P000726_Homo sapiens G protein-coupled receptor 160 (GPR160), mRNA. [NM_014373]_6293386	NM_014786_A_01_P008076_Homo sapiens Rho guanine nucleotide exchange factor (GEF) 17 (ARHGEF17), mRNA. [NM_014786]_6286218		NM_003192_A_01_P002684_ILLUMIGEN_MCQ_7743 Katze_MMBR Macaca mulatta cDNA clone IBIUW:3721 5' similar to Bases 1 to 677 highly similar to human TBCC (Hs.75064), mRNA sequence [CN643325]_6290347		BC047946::NM_001012302_A_01_P016977_PREDICTED: Homo sapiens tumor protein p53 inducible protein 5 (TP53I5), mRNA [XM_374860]_6282146
	NM_007148::BC053989_A_01_P007536_Homo sapiens zinc finger protein 179 (ZNF179), mRNA [NM_007148]_6279336	NM_030764_A_01_P011587_Homo sapiens Fc receptor-like 2 (FCRL2), mRNA. [NM_138738]_6293393	NM_007037_A_01_P016559_Homo sapiens a disintegrin-like and metalloprotease (reprolysin type) with thrombospondin type 1 motif, 8 (ADAMTS8), mRNA [NM_007037]_6286331		NM_178526_A_01_P004473_Homo sapiens hypothetical protein MGC26694 (MGC26694), mRNA. [NM_178526]_6290435		NM_172230_A_01_P005861_Homo sapiens synovial apoptotis inhibitor 1, synoviolin (SYVN1), transcript variant 2, mRNA [NM_172230]_6282397
	NM_024693_A_01_P019785_Homo sapiens enoyl Coenzyme A hydratase domain containing 3 (ECHDC3), mRNA. [NM_024693]_6280882	NM_003622_A_01_P005998_Homo sapiens PTPRF interacting protein, binding protein 1 (liprin beta 1) (PPFIBP1), transcript variant 1, mRNA. [NM_003622]_6293659	NM_025079_A_01_P012774_Homo sapiens zinc finger CCCH-type containing 12A (ZC3H12A), mRNA. [NM_025079]_6287972		NM_020901_A_01_P017156_Homo sapiens CTD-binding SR-like protein rA9 (KIAA1542), mRNA. [NM_020901]_6291669		NM_016561::AF173003_A_01_P005628_Homo sapiens bifunctional apoptosis regulator (BFAR), mRNA [NM_016561]_6282974
	NM_022362::AF319947_A_01_P014548_Homo sapiens MMS19-like (MET18 homolog, S. cerevisiae) (MMS19L), mRNA [NM_022362]_6281194		NM_052926_A_01_P017125_Homo sapiens paraneoplastic antigen like 5 (PNMA5), mRNA. [NM_052926]_6288137		NM_016206_A_01_P009316_Homo sapiens vestigial-like 3 (VGL-3), mRNA. [NM_016206]_6291856		NM_032214_A_01_P007786_Homo sapiens Src-like-adaptor 2 (SLA2), transcript variant 1, mRNA. [NM_032214]_6283023
	NM_138447_A_01_P002419_Homo sapiens zinc finger protein 689 (ZNF689), mRNA. [NM_138447]_6281719		NM_002265_A_01_P019322_Homo sapiens karyopherin (importin) beta 1 (KPNB1), mRNA. [NM_002265]_6288220		NM_001005222_A_01_P011857_Homo sapiens olfactory receptor, family 52, subfamily A, member 4 (OR52A4), mRNA. [NM_001005222]_6292377		NM_018646_A_01_P000368_Homo sapiens transient receptor potential cation channel, subfamily V, member 6 (TRPV6), mRNA. [NM_018646]_6283101
	NM_199450_A_01_P009414_Homo sapiens zinc finger protein 365 (ZNF365), transcript variant B, mRNA. [NM_199450]_6281774		NM_178830_A_01_P018634_Homo sapiens hypothetical protein FLJ36888 (FLJ36888), mRNA. [NM_178830]_6288662		NM_003709_A_01_P011233_Homo sapiens Kruppel-like factor 7 (ubiquitous) (KLF7), mRNA. [NM_003709]_6293843		NM_024503::AF278765_A_01_P010062_Homo sapiens human immunodeficiency virus type I enhancer binding protein 3 (HIVEP3), mRNA [NM_024503]_6283350
	NM_173573_A_01_P005128_Homo sapiens hypothetical protein MGC35138 (MGC35138), mRNA [NM_173573]_6281957		A_01_P013199_Homo sapiens chromosome 10 open reading frame 64 (C10orf64), mRNA [NM_173524]_6288926		A_01_P004266_Homo sapiens FLJ46230 protein (FLJ46230), mRNA. [NM_207463]_6293887		NM_005302_A_01_P019730_Homo sapiens G protein-coupled receptor 37 (endothelin receptor type B-like) (GPR37), mRNA. [NM_005302]_6283374
	NM_005336_A_01_P013792_Homo sapiens high density lipoprotein binding protein (vigilin) (HDLBP), mRNA [NM_005336]_6282095		NM_006398_A_01_P010246_Homo sapiens ubiquitin D (UBD), mRNA. [NM_006398]_6289221				NM_003862::AF075292_A_01_P008896_Homo sapiens fibroblast growth factor 18 (FGF18), transcript variant 1, mRNA [NM_003862]_6283919
	NM_004852::Y18198_A_01_P019680_Homo sapiens one cut domain, family member 2 (ONECUT2), mRNA [NM_004852]_6282318		NM_144614_A_01_P014968_Homo sapiens methyl-CpG binding domain protein 3-like 2 (MBD3L2), mRNA. [NM_144614]_6289226				NM_004723_A_01_P016858_PREDICTED: Macaca mulatta similar to Collagen alpha-1(III) chain precursor (LOC719369), mRNA [XR_014163]_6284006
	NM_007038_A_01_P007500_Homo sapiens a disintegrin-like and metalloprotease (reprolysin type) with thrombospondin type 1 motif, 5 (aggrecanase-2) (ADAMTS5), mRNA [NM_007038]_6282402		A_01_P014739_Homo sapiens hypothetical gene LOC128439 (LOC128439), mRNA. [NM_139016]_6289793				NM_015529_A_01_P006466_Homo sapiens monooxygenase, DBH-like 1 (MOXD1), mRNA. [NM_015529]_6284017
	NM_018646_A_01_P000368_Homo sapiens transient receptor potential cation channel, subfamily V, member 6 (TRPV6), mRNA. [NM_018646]_6283101		NM_003192_A_01_P002684_ILLUMIGEN_MCQ_7743 Katze_MMBR Macaca mulatta cDNA clone IBIUW:3721 5' similar to Bases 1 to 677 highly similar to human TBCC (Hs.75064), mRNA sequence [CN643325]_6290347				NM_173564_A_01_P001274_Homo sapiens hypothetical protein FLJ37538 (FLJ37538), mRNA. [NM_173564]_6284633
	NM_005302_A_01_P019730_Homo sapiens G protein-coupled receptor 37 (endothelin receptor type B-like) (GPR37), mRNA. [NM_005302]_6283374		NM_178526_A_01_P004473_Homo sapiens hypothetical protein MGC26694 (MGC26694), mRNA. [NM_178526]_6290435				NM_004927_A_01_P008793_Homo sapiens mitochondrial ribosomal protein L49 (MRPL49), nuclear gene encoding mitochondrial protein, mRNA. [NM_004927]_6284777
	NM_005417_A_01_P010087_Homo sapiens v-src sarcoma (Schmidt-Ruppin A-2) viral oncogene homolog (avian) (SRC), transcript variant 1, mRNA. [NM_005417]_6283427		NM_004628_A_01_P001852_Homo sapiens xeroderma pigmentosum, complementation group C (XPC), mRNA. [NM_004628]_6291136				NM_000307::X82324_A_01_P019675_Homo sapiens POU domain, class 3, transcription factor 4 (POU3F4), mRNA [NM_000307]_6284856
	NM_002571_A_01_P014578_Macaca mulatta placental protein 14 mRNA, complete cds [AY937248]_6283623		NM_018188::NM_031921::AK092833_A_01_P015739_Homo sapiens ATPase family, AAA domain containing 3B (ATAD3B), mRNA [NM_031921]_6291139				NM_138331_A_01_P009540_Homo sapiens ribonuclease, RNase A family, 8 (RNASE8), mRNA [NM_138331]_6284912
	NM_020433_A_01_P003814_Homo sapiens junctophilin 2 (JPH2), transcript variant 1, mRNA. [NM_020433]_6283626		NM_031886_A_01_P007018_Homo sapiens potassium voltage-gated channel, shaker-related subfamily, member 7 (KCNA7), mRNA. [NM_031886]_6291202				NM_138450_A_01_P001674_Homo sapiens ADP-ribosylation factor-like 11 (ARL11), mRNA. [NM_138450]_6285386
	NM_003862::AF075292_A_01_P008896_Homo sapiens fibroblast growth factor 18 (FGF18), transcript variant 1, mRNA [NM_003862]_6283919		NM_014931::BC068014_A_01_P017498_PREDICTED: Homo sapiens KIAA1115 (KIAA1115), mRNA [XM_375651]_6291400				NM_019024_A_01_P003031_PREDICTED: Homo sapiens KIAA1414 protein (KIAA1414), mRNA [XM_042685]_BF210631_6285650
	NM_002072_A_01_P019648_ILLUMIGEN_MCQ_33052 Katze_MMBR Macaca mulatta cDNA clone IBIUW:11787 5' similar to Bases 2 to 646 highly similar to human GNAQ (Hs.469951), mRNA sequence [CN803455]_6283932		NM_020901_A_01_P017156_Homo sapiens CTD-binding SR-like protein rA9 (KIAA1542), mRNA. [NM_020901]_6291669				NM_022074_A_01_P017632_Homo sapiens FLJ22794 protein (FLJ22794), transcript variant 1, mRNA. [NM_022074]_6285814
	NM_004723_A_01_P016858_PREDICTED: Macaca mulatta similar to Collagen alpha-1(III) chain precursor (LOC719369), mRNA [XR_014163]_6284006		NM_016206_A_01_P009316_Homo sapiens vestigial-like 3 (VGL-3), mRNA. [NM_016206]_6291856				NM_014739_A_01_P009072_PREDICTED: Macaca mulatta BCL2-associated transcription factor 1 (BCLAF1), mRNA [XR_012133]_6285941
	NM_015529_A_01_P006466_Homo sapiens monooxygenase, DBH-like 1 (MOXD1), mRNA. [NM_015529]_6284017		NM_000178_A_01_P002511_Homo sapiens glutathione synthetase (GSS), mRNA. [NM_000178]_6292297				NM_007037_A_01_P016559_Homo sapiens a disintegrin-like and metalloprotease (reprolysin type) with thrombospondin type 1 motif, 8 (ADAMTS8), mRNA [NM_007037]_6286331
	NM_000342_A_01_P009452_Homo sapiens solute carrier family 4, anion exchanger, member 1 (erythrocyte membrane protein band 3, Diego blood group) (SLC4A1), mRNA. [NM_000342]_6284045		NM_001696_A_01_P009411_Homo sapiens ATPase, H+ transporting, lysosomal 31kDa, V1 subunit E isoform 1 (ATP6V1E1), mRNA [NM_001696]_6292382				A_01_P008224_Homo sapiens kringle containing transmembrane protein 1 (KREMEN1), transcript variant 1, mRNA [NM_153379]_6287074
	NM_014615_A_01_P017603_Homo sapiens KIAA0182 protein (KIAA0182), mRNA [NM_014615]_6284258		NM_201542_A_01_P014419_Homo sapiens mediator of RNA polymerase II transcription, subunit 8 homolog (yeast) (MED8), transcript variant 1, mRNA. [NM_201542]_6293658				NM_032494::BC032001_A_01_P003843_Homo sapiens zinc finger CCCH type domain containing 8 (ZC3HDC8), mRNA [NM_032494]_6287404
	NM_024825_A_01_P004279_Homo sapiens hypothetical protein FLJ23447 (FLJ23447), mRNA. [NM_024825]_6284305		NM_003709_A_01_P011233_Homo sapiens Kruppel-like factor 7 (ubiquitous) (KLF7), mRNA. [NM_003709]_6293843				NM_052926_A_01_P017125_Homo sapiens paraneoplastic antigen like 5 (PNMA5), mRNA. [NM_052926]_6288137
	NM_000687::AK097610_A_01_P015829_Homo sapiens S-adenosylhomocysteine hydrolase (AHCY), mRNA [NM_000687]_6284376		A_01_P004266_Homo sapiens FLJ46230 protein (FLJ46230), mRNA. [NM_207463]_6293887				NM_178830_A_01_P018634_Homo sapiens hypothetical protein FLJ36888 (FLJ36888), mRNA. [NM_178830]_6288662
	NM_004927_A_01_P008793_Homo sapiens mitochondrial ribosomal protein L49 (MRPL49), nuclear gene encoding mitochondrial protein, mRNA. [NM_004927]_6284777						NM_006398_A_01_P010246_Homo sapiens ubiquitin D (UBD), mRNA. [NM_006398]_6289221
	NM_178122_A_01_P006016_Homo sapiens hypothetical protein LOC90529 (LOC90529), mRNA. [NM_178122]_6285200						NM_144614_A_01_P014968_Homo sapiens methyl-CpG binding domain protein 3-like 2 (MBD3L2), mRNA. [NM_144614]_6289226
	NM_182919_A_01_P000219_Homo sapiens toll-like receptor adaptor molecule 1 (TICAM1), mRNA. [NM_182919]_6285549						NM_000294_A_01_P019861_Homo sapiens phosphorylase kinase, gamma 2 (testis) (PHKG2), mRNA. [NM_000294]_6290162
	NM_001306_A_01_P011880_Homo sapiens claudin 3 (CLDN3), mRNA [NM_001306]_6285752						NM_003192_A_01_P002684_ILLUMIGEN_MCQ_7743 Katze_MMBR Macaca mulatta cDNA clone IBIUW:3721 5' similar to Bases 1 to 677 highly similar to human TBCC (Hs.75064), mRNA sequence [CN643325]_6290347
	NM_014739_A_01_P009072_PREDICTED: Macaca mulatta BCL2-associated transcription factor 1 (BCLAF1), mRNA [XR_012133]_6285941						NM_178526_A_01_P004473_Homo sapiens hypothetical protein MGC26694 (MGC26694), mRNA. [NM_178526]_6290435
	A_01_P015188_6286219						NM_004628_A_01_P001852_Homo sapiens xeroderma pigmentosum, complementation group C (XPC), mRNA. [NM_004628]_6291136
	NM_002254_A_01_P004129_Homo sapiens kinesin family member 3C (KIF3C), mRNA. [NM_002254]_6286382						NM_018188::NM_031921::AK092833_A_01_P015739_Homo sapiens ATPase family, AAA domain containing 3B (ATAD3B), mRNA [NM_031921]_6291139
	NM_005739_A_01_P015669_Homo sapiens RAS guanyl releasing protein 1 (calcium and DAG-regulated) (RASGRP1), mRNA. [NM_005739]_6286416						NM_020901_A_01_P017156_Homo sapiens CTD-binding SR-like protein rA9 (KIAA1542), mRNA. [NM_020901]_6291669
	NM_022134_A_01_P019768_Homo sapiens galactose-3-O-sulfotransferase 2 (GAL3ST2), mRNA. [NM_022134]_6286498						NM_016206_A_01_P009316_Homo sapiens vestigial-like 3 (VGL-3), mRNA. [NM_016206]_6291856
	NM_153708_A_01_P011269_Homo sapiens receptor transporting protein 1 (RTP1), mRNA. [NM_153708]_6286505						NM_000178_A_01_P002511_Homo sapiens glutathione synthetase (GSS), mRNA. [NM_000178]_6292297
	NM_015397_A_01_P002958_Homo sapiens WD repeat domain 40A (WDR40A), mRNA. [NM_015397]_6286569						NM_001005222_A_01_P011857_Homo sapiens olfactory receptor, family 52, subfamily A, member 4 (OR52A4), mRNA. [NM_001005222]_6292377
	NM_181724_A_01_P003002_Homo sapiens hypothetical protein LOC338773 (LOC338773), mRNA. [NM_181724]_6286874						NM_001696_A_01_P009411_Homo sapiens ATPase, H+ transporting, lysosomal 31kDa, V1 subunit E isoform 1 (ATP6V1E1), mRNA [NM_001696]_6292382
	NM_000491::CB549312_A_01_P003254_Homo sapiens complement component 1, q subcomponent, beta polypeptide (C1QB), mRNA [NM_000491]_6286926						NM_003709_A_01_P011233_Homo sapiens Kruppel-like factor 7 (ubiquitous) (KLF7), mRNA. [NM_003709]_6293843
	NM_032494::BC032001_A_01_P003843_Homo sapiens zinc finger CCCH type domain containing 8 (ZC3HDC8), mRNA [NM_032494]_6287404
	NM_005572::AY528714_A_01_P017297_Homo sapiens lamin A/C (LMNA), transcript variant 2, mRNA [NM_005572]_6287634
	NM_000952_A_01_P017042_Homo sapiens platelet-activating factor receptor (PTAFR), mRNA. [NM_000952]_6287874
	NM_052926_A_01_P017125_Homo sapiens paraneoplastic antigen like 5 (PNMA5), mRNA. [NM_052926]_6288137
	NM_002265_A_01_P019322_Homo sapiens karyopherin (importin) beta 1 (KPNB1), mRNA. [NM_002265]_6288220
	NM_203425_A_01_P009584_Homo sapiens hypothetical gene supported by BC046200 (LOC388407), mRNA. [NM_203425]_6288377
	NM_021978_A_01_P010156_Homo sapiens suppression of tumorigenicity 14 (colon carcinoma, matriptase, epithin) (ST14), mRNA. [NM_021978]_6288541
	NM_002869_A_01_P014796_Homo sapiens RAB6A, member RAS oncogene family (RAB6A), transcript variant 1, mRNA [NM_002869]_6289043
	NM_138435_A_01_P013459_Homo sapiens hypothetical protein BC011204 (LOC113828), mRNA. [NM_138435]_6289381
	NM_003192_A_01_P002684_ILLUMIGEN_MCQ_7743 Katze_MMBR Macaca mulatta cDNA clone IBIUW:3721 5' similar to Bases 1 to 677 highly similar to human TBCC (Hs.75064), mRNA sequence [CN643325]_6290347
	BX648700::NM_001011713_A_01_P016568_PREDICTED: Homo sapiens chromosome 14 open reading frame 35 (C14orf35), mRNA [XM_058661]_6290880
	NM_002231_A_01_P017863_ILLUMIGEN_MCQ_43427 Katze_MMJJ Macaca mulatta cDNA clone IBIUW:25607 5' similar to Bases 5 to 814 highly similar to human KAI1 (Hs.323949), mRNA sequence [CO644768]_6290975
	NM_018188::NM_031921::AK092833_A_01_P015739_Homo sapiens ATPase family, AAA domain containing 3B (ATAD3B), mRNA [NM_031921]_6291139
	NM_144973_A_01_P003544_Homo sapiens hypothetical protein MGC24039 (MGC24039), mRNA [NM_144973]_6291577
	NM_020901_A_01_P017156_Homo sapiens CTD-binding SR-like protein rA9 (KIAA1542), mRNA. [NM_020901]_6291669
	NM_000791_A_01_P001737_PREDICTED: Macaca mulatta similar to Dihydrofolate reductase (LOC702446), mRNA [XR_011953]_6291807
	NM_006638_A_01_P006714_Homo sapiens ribonuclease P 40kDa subunit (RPP40), mRNA [NM_006638]_6292175
	NM_020683_A_01_P005840_Homo sapiens adenosine A3 receptor (ADORA3), transcript variant 1, mRNA. [NM_020683]_6292304
	NM_001010848_A_01_P018825_PREDICTED: Homo sapiens neuregulin 3 (NRG3), mRNA [XM_166086]_6292345
	A_01_P004524_ILLUMIGEN_MCQ_6817 Katze_MMPL2 Macaca mulatta cDNA clone IBIUW:4419 5' similar to Bases 1 to 1071 highly similar to human FBXO32 (Hs.403933), mRNA sequence [CN802472]_6292776
	NM_000713::BC109371_A_01_P004787_ILLUMIGEN_MCQ_6688 Katze_MMPL2 Macaca mulatta cDNA clone IBIUW:4549 5' similar to Bases 1 to 786 highly similar to human BLVRB (Hs.76289), mRNA sequence [CN642651]_6292817
	NM_005440_A_01_P009073_Homo sapiens ras homolog gene family, member N (ARHN), mRNA [NM_005440]_6293772
	A_01_P004266_Homo sapiens FLJ46230 protein (FLJ46230), mRNA. [NM_207463]_6293887
