# Supplementary material for: Gender differences in innate responses and gene expression profiles in memory CD4 T cells are apparent very early during acute simian immunodeficiency virus infection
Source: PLoS One. 2019 Sep 6;14(9):e0221159. doi: 10.1371/journal.pone.0221159 (PMC6730907; doi:10.1371/journal.pone.0221159)
Supplement: S2 Table — (XLSX) [file pone.0221159.s004.xlsx]

## Sheet: Sheet1
Genes whose expression is differentially regulated in male versus female animals 4 days after infection. The Biosequence_ID and spot information are given in columns A and B, respectively. Columns C-J give the log2 R/G ratio for the individual animals. Animal names are given at the top of columns C-J and are named as follows: male animals names begin with the letter "D", female animals names begi…
BIOSEQUENCE_ID	NAME	DBXC_4	DCOC_4	DCOD_4	DCOR_4	F03_4	F61_4	F72_4	FML_4
6266996	|| || CCTCTTGTTTCCCAGGTTTTGCAGGGGGAAAAAAGTCTGGAATTATAGATGCAGCTTATT || NM_007256 || A_01_P005337 || || || Homo sapiens solute carrier organic anion transporter family, member 2B1 (SLCO2B1), mRNA [NM_007256] || AI887596 || 6266996	-0.55	-1.52	-2.24	-1.03	1.4	-0.34	1.73	1.86
6267078	|| || CTGAGCTAGCCAACAAGATCAGGAGTAGTATCTGGAAACTTTCCCCTTTGTTTAGGGGTA || NM_014554::BX640784 || A_01_P005401 || || || Homo sapiens SUMO1/sentrin specific protease 1 (SENP1), mRNA [NM_014554] || || 6267078	0.11	-1.67	-0.84	-0.87	1.31	0.03	1.34	0.28
6267141	|| || GCTACAAACAATGTCTTTCGCTTAAAAGGGGGTGCACCAATTAAAGGTGTAACCTTTGGA || || A_01_P015252 || || || || || 6267141	-0.7	-1.7	-0.83	-0.83	1.45	-0.29	1.81	0.83
6267152	|| || ACGTGGCGGGGCTCCCTGGATGAGAGTTCTCTGGGCTTTGGTTATCCCAAGTTCATCTCT || NM_004295::BC001769 || A_01_P004621 || || || Homo sapiens TNF receptor-associated factor 4 (TRAF4), transcript variant 1, mRNA [NM_004295] || || 6267152	0.34	0	-0.26	0.34	1.25	0.81	2.32	1.07
6267190	|| || CCTGGCCTGGCTCCAAACTCCCGAAAGGGACCATTTTATAGGGGACCAAAAAGGGGACAC || || A_01_P012078 || || || Homo sapiens hypothetical protein MGC42630 (MGC42630), mRNA. [NM_175923] || || 6267190	0.24	-1.59	-0.79	-0.17	1.99	-0.23	2.03	1.45
6267210	|| || GTGGTATAAAGGGGGTATATGTTGCGAACAAATGTTTTAATAACAGTTGGCTGTAATCAC || NM_002717::CR936829 || A_01_P001792 || || || Homo sapiens protein phosphatase 2 (formerly 2A), regulatory subunit B (PR 52), alpha isoform (PPP2R2A), mRNA [NM_002717] || || 6267210	-0.77	-2.29	-1.26	-0.64	1.36	-0.11	1.7	-0.5
6267279	|| || TGGCTGAGGTTAACGGGAAGAAGGGCTACGTTCCCTCCAATTATATCCGCAAAACCGAGT || NM_015221 || A_01_P009987 || || || Homo sapiens dynamin binding protein (DNMBP), mRNA [NM_015221] || || 6267279	-0.53	-0.41	-0.79	-1.39	-0.6	0.69	0.25	0.26
6267289	|| || GGTATTGCACTTGTCCCGGCCTGTTGTAACGATCCGTTATCGTTCGGTATCGAACGTAAC || || A_01_P016109 || || || || || 6267289	0	0	-0.06	-0.25	0.09	0.53	0.16	0.18
6267295	|| || CAGTTTGCCTGTCACAAGTTCTGTTTGTGCCCCATTGTCTGCTTCCTGGGGTTGTTATGA || NM_182584 || A_01_P014981 || || || Homo sapiens hypothetical protein FLJ33706 (FLJ33706), mRNA. [NM_182584] || || 6267295	0.06	-0.87	-1.19	0.42	1.58	0.33	0.89	2.5
6267410	|| || CCGAAAAATAGCGGGAATTCTTGCAACGCGTATATCATCCTAAAAGTGGGGTTTGCCTCA || NM_138693 || A_01_P004682 || || || PREDICTED: Macaca mulatta similar to Kruppel-like factor 14 (LOC703887), mRNA [XR_012168] || || 6267410	0.02	-1.2	-1.93	-0.23	1.67	-0.05	1.88	0.03
6267464	|| || GCTCCTTCCCATAAGGAAACCAGGAGGGAGACTGAGTGAATGCCTGGGACTACCTCATCG || NM_138778 || A_01_P004817 || || || PREDICTED: Macaca mulatta similar to CG3184-PA (LOC703764), mRNA [XR_010395] || || 6267464	-0.39	-0.75	-2.11	-0.61	-0.38	-0.08	1	1.66
6267668	|| || TCCATGGACATTGCTGCTCTTGGTGGTGTGGTTATCTAATTTTTGTGATAGGGAAACAAA || NM_022457 || A_01_P011251 || || || Homo sapiens ring finger and WD repeat domain 2 (RFWD2), transcript variant 1, mRNA [NM_022457] || || 6267668	0	-0.1	0	0.1	0.34	0.65	1.38	0.87
6267766	|| || GGCACGAGGGTCGCTGTCGGGGGCTGTCGTCTTCCACGTACACGTCGTCGTGAGGAGCGC || || A_01_P018327 || || || || || 6267766	-0.74	-1.23	-2.74	-0.93	0.93	-0.4	1.43	-0.45
6267797	|| || GGGACGACTTAGCTTCTGTATTGTTGCTTCCTCAGGGGGAGACAGTCGAGAATAAAAAGT || NM_018956 || A_01_P008146 || || || Homo sapiens chromosome 9 open reading frame 9 (C9orf9), mRNA. [NM_018956] || || 6267797	-0.35	-2.03	-0.84	-0.42	1.35	-0.12	1.78	0.87
6267850	|| || TATGTGTGACTGCTGCTCTGTGCCTATGCATGCTTTTTTGCTGAGTTCCCTGTTTCCATA || NM_152765 || A_01_P004490 || || || Homo sapiens hypothetical protein MGC33510 (MGC33510), mRNA. [NM_152765] || || 6267850	0.23	0	-0.2	-0.21	0.47	0.8	1.02	0.57
6267876	|| || TGAAATATATGTACAGAGTAGACCACCTCTAGCCCTGTGGCGAAAGAGGTACACTCGAAT || NM_015047 || A_01_P002992 || || || Homo sapiens KIAA0090 protein (KIAA0090), mRNA [NM_015047] || || 6267876	0	-0.1	0	0	-0.9	-0.29	-0.79	-0.69
6267878	|| || CGGAGAAATGGAAACATATCACTCAAGGGGGATGCTGTGGAAACCTGGCTTATTCTTCTA || NM_003200 || A_01_P001339 || || || Homo sapiens transcription factor 3 (E2A immunoglobulin enhancer binding factors E12/E47) (TCF3), mRNA [NM_003200] || || 6267878	-0.41	-1.18	-2.3	-0.49	1.61	0.14	1.97	0.49
6267912	|| || CGGCGGGCTCCGTGACCCCTGTGCGTCTCCACAGTGCTCTACTTTCCTTCTCCCTTGAAT || || A_01_P005569 || || || || || 6267912	0.37	0.07	-1.18	-0.26	1.56	1.02	0.83	1.16
6267919	|| || AGCATTCCTTTTGAGCGCCCCCCACCCCTGGGGGCTGTTTTCAACTGCCAAAATGCTCTA || NM_001760 || A_01_P005798 || || || ILLUMIGEN_MCQ_40044 Katze_MMPB2 Macaca mulatta cDNA clone IBIUW:26701 5' similar to Bases 270 to 921 highly similar to human CCND3 (Hs.83173), mRNA sequence [CO725888] || || 6267919	-0.04	-0.54	0.07	0.15	0.79	0.16	0.53	0.41
6267948	|| || ACAAATCCAGTTCTGACCTTTTTTGTCCAGTTTCTTTTGGGGGAAGGAAGACAAAGAAGG || NM_018425 || A_01_P013492 || || || Homo sapiens phosphatidylinositol 4-kinase type II (PI4KII), mRNA [NM_018425] || || 6267948	-0.56	-1.84	-1.56	-0.63	1.61	0.17	2.15	0.94
6267977	|| || GCCCCAGGCCCTCTTTTAACTACCCTTGAATGGGTGTAACCCCTGTATTTATGGAAATAA || NM_005155 || A_01_P015194 || || || PREDICTED: Macaca mulatta similar to palmitoyl-protein thioesterase 2 isoform a precursor (LOC717212), mRNA [XR_014311] || || 6267977	0.56	-0.43	-0.2	-0.24	0.78	0.17	1.13	1.77
6267980	|| || TACTTTGTACTCAGAGAAGAGGCCTCACATGGCTGTGTCACATATAAATGTTGGACTCAA || NM_033173 || A_01_P014540 || || || Homo sapiens UDP-Gal:betaGlcNAc beta 1,3-galactosyltransferase, polypeptide 5 (B3GALT5), transcript variant 5, mRNA [NM_033173] || || 6267980	0.01	0	0	-0.45	0.46	0.33	0	0.24
6268005	|| || CTCTTGGATTCTGTGCACATCTGCACAGATGTGGGGGAAGAAACATGAGACAGAATTCAA || NM_031474 || A_01_P009456 || || || Homo sapiens nuclear receptor interacting protein 2 (NRIP2), mRNA. [NM_031474] || || 6268005	-0.45	-1.58	-2.25	-0.69	1.52	-0.13	1.86	-0.04
6268051	|| || CTCACCTGAGTGGGGGCCTCATCTACCTAAGGACTCGTTTGCCTGAAGCTTCACCTGCCT || NM_000150 || A_01_P008632 || || || Homo sapiens fucosyltransferase 6 (alpha (1,3) fucosyltransferase) (FUT6), mRNA [NM_000150] || || 6268051	-0.45	-0.54	-1.89	-0.73	1.15	-0.34	1.41	0.26
6268063	|| || CGTCTCAGGTGGCCTCCCAAACACCACTCCTTTTTTGTGTGTGTGCACACATGGCTGAGC || NM_003950 || A_01_P019214 || || || Homo sapiens coagulation factor II (thrombin) receptor-like 3 (F2RL3), mRNA. [NM_003950] || || 6268063	-0.02	-0.2	-1.49	-0.61	0.34	0.04	0.34	0.98
6268160	|| || GCCCCTCATTGTTACTGACTTGTGAGATAAACTGATTAAACCTTTGTGGCTGTGGTTGGC || NM_002862::BC017045 || A_01_P005203 || || || Homo sapiens phosphorylase, glycogen; brain (PYGB), mRNA [NM_002862] || || 6268160	-0.1	-0.42	-0.08	-0.78	0.28	0.24	1.39	0.48
6268170	|| || AACAAAGTAAATCAAATTACTAACCGGTTATAGTGGGATGGGAGGCAGAAAATGGATGAC || NM_052965::AF288394 || A_01_P001381 || || || Homo sapiens chromosome 1 open reading frame 19 (C1orf19), mRNA [NM_052965] || || 6268170	-0.06	-0.07	-0.12	-0.36	-0.6	-0.81	-0.61	-0.62
6268174	|| || ACTTTCGAGCTCCCAGCTCCAGCTTTGTCTCACCTTGGGTTAGGCTGAGCCACAGGCATT || NM_002029 || A_01_P004650 || || || Homo sapiens formyl peptide receptor 1 (FPR1), mRNA [NM_002029] || || 6268174	0.26	0	-0.26	-0.44	1.2	0.93	1.36	0.47
6268208	|| || TTTGCACTTGGCAAAGAGAATCCCAGTATTTGACAAAACACAGCCAAGGGGATATTTACT || NM_033338 || A_01_P001021 || || || Homo sapiens caspase 7, apoptosis-related cysteine protease (CASP7), transcript variant alpha, mRNA [NM_001227] || || 6268208	0.32	-0.84	-0.61	-0.2	1.25	0.77	2.45	1.11
6268211	|| || GGGGCTCACATGACTATATTTATGTCACTGAGTTGTCAGAAATTATGTCAAAATGAAAAC || NM_020165 || A_01_P020160 || || || Homo sapiens RAD18 homolog (S. cerevisiae) (RAD18), mRNA. [NM_020165] || || 6268211	-0.27	-0.84	-0.99	-0.73	0.85	0.72	0.62	-0.03
6268306	|| || ATTGTGGGGGAAAAATAAACGTCGTGCCGTTAGCTTTTTCCGTAATAACACCCTTCCTTC || NM_007129 || A_01_P003455 || || || Homo sapiens Zic family member 2 (odd-paired homolog, Drosophila) (ZIC2), mRNA [NM_007129] || CA427365 || 6268306	0.09	-1.85	-1.51	-0.87	1.05	-0.35	1.59	0
6268379	|| || AAAGGATGAATTGGGGGATAGATCTATAATGTTCACTGTTCAAAACGAAGACTAGCTATT || NM_001562 || A_01_P011425 || || || Homo sapiens interleukin 18 (interferon-gamma-inducing factor) (IL18), mRNA [NM_001562] || || 6268379	-0.37	-1.84	-1.63	-0.72	1.4	0.23	2	-0.11
6268406	|| || ACCCACACTCCATGGGCAGCCACCTGTTTATATCTGGTTTCAGTTATAACCCCGTTTTTA || NM_004831 || A_01_P009709 || || || Homo sapiens cDNA FLJ46578 fis, clone THYMU3042372, highly similar to Homo sapiens cofactor required for Sp1 transcriptional activation, subunit 7, 70kDa (CRSP7) [AK128435] || || 6268406	0.61	0.33	-0.16	-0.38	1.32	1.39	1.69	0.74
6268412	|| || AAATCACTTATAACTTCTTTTTGTTACTCAGGGCCCCACTTTTGTTGCTTTTTAGACCTG || NM_203371 || A_01_P002180 || || || Homo sapiens similar to RIKEN cDNA 1110018M03 (LOC387758), mRNA. [NM_203371] || || 6268412	1.05	-0.79	-0.31	-0.01	2.57	0.76	1.59	1.79
6268476	|| || TAGCCCGCGCTGCGCATGGTCCCCATCCCTCTGCTCCCCGCGCGCCGGGGATTCTGGCGC || || A_01_P002869 || || || Homo sapiens hairy and enhancer of split 7 (Drosophila) (HES7), mRNA [NM_032580] || || 6268476	0.19	1.07	0.62	-0.09	-0.82	-0.08	-0.39	-0.08
6268595	|| || GGCCGCGTGGCGGAGGACGCCTTCACCCTAGACTACCGGTACCCGCTGTGCGCCCTGCAG || NM_003322::U82468 || A_01_P017340 || || || Homo sapiens tubby like protein 1 (TULP1), mRNA [NM_003322] || || 6268595	-0.37	-0.6	-1.22	-1.11	0.98	0.66	1.59	0.79
6268597	|| || GCTTCTGCTGTCCTTCGGAGGGTGTCTCCTGGGTAAGGGGATGGGAAGGAAGGGACCCTT || NM_002276 || A_01_P003323 || || || PREDICTED: Macaca mulatta similar to keratin 19 (LOC698425), mRNA [XR_010456] || || 6268597	0.12	0.11	-0.31	-0.06	0.59	0.57	0.99	0.26
6268620	|| || TTCCAAGAAAGATCCACCCTCAAATGTCAGAGCTATGTTCCCTCCAGCAGTGGTGTTAAT || NM_000388::U20760 || A_01_P005776 || || || Homo sapiens calcium-sensing receptor (hypocalciuric hypercalcemia 1, severe neonatal hyperparathyroidism) (CASR), mRNA [NM_000388] || || 6268620	-0.77	-0.45	-0.67	-0.22	0.23	-0.17	0.2	0.49
6268630	|| || AGCGTCTCACCTTGCCTCCTCACCAAGCCTGGGCGTGCTTCCCTCCGCCGACATCAGGCC || || A_01_P004840 || || || Homo sapiens melanoma antigen family A, 2 (MAGEA2), transcript variant 1, mRNA. [NM_005361] || || 6268630	0.44	0.62	0.47	0.16	-0.17	-0.15	-0.43	0.32
6268633	|| || GCCCTGGGATCATTACTATGTCCTTTATAATCTTTCTTTTCTCCTTGAAAGTTGGTCAGG || NM_017837 || A_01_P016853 || || || Homo sapiens phosphatidylinositol glycan, class V (PIGV), mRNA. [NM_017837] || || 6268633	0	-0.15	0.12	0.34	1.14	1.19	0.83	0.41
6268725	|| || AGTCAGGGGGCTGTACCCTGGGGGTGCCAGGAAATGCTCTCTGACCTACCAATAAAGGAA || NM_016580 || A_01_P019119 || || || Homo sapiens protocadherin 12 (PCDH12), mRNA [NM_016580] || || 6268725	-0.48	-1.77	-2.31	-1.02	1.27	-0.61	1.48	0.32
6268726	|| || TGTTAGCAGAATTTGAATTTTGACCCTGGCCATTTGTACTACAGAAGTGATGGTGGGATT || || A_01_P017515 || || || || || 6268726	-0.67	0.11	0.72	0.06	-0.96	-0.61	-0.52	-1.75
6268747	|| || CCACGCTGTAGTCTCCAACAGAAAAACCACCAAAACAGATATCCATGTTGAGGGGTTGAA || NM_015346 || A_01_P013415 || || || Homo sapiens zinc finger, FYVE domain containing 26 (ZFYVE26), mRNA [NM_015346] || || 6268747	-0.4	-0.97	-1.56	-0.64	1.43	0.39	2.57	-0.05
6268792	|| || CGGCTGCGGTGCTCCTTGCTGGTTTTTAACTTGGGGGAGAAACACCCGGGTTTCAGCTTT || NM_021012 || A_01_P012756 || || || Homo sapiens potassium inwardly-rectifying channel, subfamily J, member 12 (KCNJ12), mRNA. [NM_021012] || || 6268792	-0.33	-2.89	-0.56	-0.4	1.65	-0.16	2.22	0.35
6268824	|| || TTCACAACAGTCAGCACTCCCCCTCTGCCCCCCACTGTTCTCAATAAAATGTAAGTGGTG || NM_006062 || A_01_P003566 || || || Homo sapiens SMYD family member 5 (SMYD5), mRNA. [NM_006062] || || 6268824	-0.09	0.65	0.03	-0.05	-0.99	0	-0.66	-0.56
6268911	|| || TTTGAGCACCGAGACTTACACTGGGGGAATGTGCTCTTAAAGAAAACCAGCCTCAAAGAA || NM_031965 || A_01_P016145 || || || Homo sapiens germ cell associated 2 (haspin) (GSG2), mRNA. [NM_031965] || || 6268911	0.07	-1.17	-0.9	-1.58	1.15	-0.77	2.22	1.54
6268978	|| || GGTGGCGCCCTGTAGATGGGATGGGGAAAATAATCCTCAGGTTTGGGGCTTCTGAATGTG || || A_01_P017457 || || || || || 6268978	-0.13	-0.8	-0.88	-0.65	0.41	0.2	0.35	0.39
6269013	|| || CTGCCTATTCCTGTCTGGTTGGGGCTGTGGAGGGTGTAGTTGTATTTATTGTGTTGTAAT || NM_020750::AB033117 || A_01_P006412 || || || Homo sapiens exportin 5 (XPO5), mRNA [NM_020750] || || 6269013	0.1	0	0	0.64	1.15	0.53	0.52	0.7
6269039	|| || GGTTGCGCTTTGTGTGTTTTGTTTTTGTTTTTGGTTTCTATTTGGGGGCCCCATGGGAAA || || A_01_P019982 || || || PREDICTED: Macaca mulatta similar to adaptor-related protein complex 1, gamma 1 subunit isoform a (LOC710171), mRNA [XR_012175] || || 6269039	0.25	-2.42	-1.32	-0.8	2.62	-0.87	1.92	1.45
6269139	|| || GATTTCAACTTGAGCAAAGAGACGGTTAAATGGTATCAGCTGACTGCAGCAACATACTTG || NM_002645 || A_01_P011115 || || || Homo sapiens phosphoinositide-3-kinase, class 2, alpha polypeptide (PIK3C2A), mRNA [NM_002645] || || 6269139	-0.6	0.12	-0.41	0	-0.89	-0.57	-0.61	-1.11
6269176	|| || CTCCCAGCCCAACATCTGCAGCTGGAACCCAGGGACATTTCAGCCCTGGGCAACTGCAGT || NM_000485 || A_01_P000220 || || || Homo sapiens adenine phosphoribosyltransferase (APRT), mRNA. [NM_000485] || || 6269176	-0.9	-0.17	-0.57	-0.26	-0.06	0.61	0.34	0.78
6269279	|| || TATTTGTTTGATGATCGGCATTTTGTTCACTGCTTATAGGGTAATACAGAGGTCACAGAG || NM_178827 || A_01_P000508 || || || Homo sapiens hypothetical protein FLJ35834 (FLJ35834), mRNA [NM_178827] || || 6269279	0.34	0.4	0.28	0	0.06	0	0	-0.33
6269357	|| || CCTGTCCACCTGTGCTGCTGCACCAACCTCACTGCCCTCCCTTGGCCCCGCCCGCCCTCT || NM_003087 || A_01_P008110 || || || Homo sapiens synuclein, gamma (breast cancer-specific protein 1) (SNCG), mRNA [NM_003087] || || 6269357	0.35	0.52	-0.17	0.08	-0.45	-0.1	-0.73	-0.32
6269364	|| || ACTTCCTCCTGCCCCAGCCCAACCTCTGGGAACAGGCAGCTCCTATCCGCAAACTGTGTT || NM_017585 || A_01_P017400 || || || Homo sapiens solute carrier family 2 (facilitated glucose transporter), member 6 (SLC2A6), mRNA [NM_017585] || || 6269364	0.77	1.25	1.1	0.73	-0.46	0.16	-1.63	-0.87
6269373	|| || TTATCAATGGTGAGCCCACCAGTGAGGATTACTGATGTGGACAGTTGATGGGGTTTGTTT || NM_018445 || A_01_P014698 || || || Homo sapiens selenoprotein S (SELS), transcript variant 2, mRNA [NM_018445] || || 6269373	0.24	-0.25	-1.53	-0.17	1.06	0.64	2.22	0.79
6269431	|| || GGGTCACCTGGATTGGGGGTAGCGATTGATACTGTTTTGTAAACTACATTTCCTACAAAA || || A_01_P018006 || || || ILLUMIGEN_MCQ_5020 Katze_MMPL2 Macaca mulatta cDNA clone IBIUW:5844 5' similar to Bases 115 to 265 highly similar to human Unigene Hs.515463, mRNA sequence [CN641561] || || 6269431	-0.57	-1.61	-1.93	-1.01	1.54	-0.09	1.87	0.74
6269505	|| || GTCCCCACGGAGCTGACTTCTCTGAGGTGCCTGTGCCCTACATTAAACCCAGCGTTTGTT || NM_206918 || A_01_P001041 || || || Homo sapiens degenerative spermatocyte homolog 2, lipid desaturase (Drosophila) (DEGS2), mRNA. [NM_206918] || || 6269505	0.23	0	-1.87	0.29	1.87	0.98	0.89	1.42
6269524	|| || AAGGGAGAGAGGGGAAAATGGGTGTTGACTGAGGAATCCCCTTGCTTATCTTCTTTTGAA || NM_018106 || A_01_P017293 || || || Homo sapiens zinc finger, DHHC domain containing 4 (ZDHHC4), mRNA [NM_018106] || || 6269524	-0.15	-0.4	-0.19	-0.56	0.55	1.41	0.49	0.01
6269643	|| || CGGTGCATACAAGTTAAAGAGGGGGGAAAGGTAAACACCATTCAGTGTATTCGGTAGACT || NM_020412 || A_01_P018813 || || || Homo sapiens chromatin modifying protein 1B (CHMP1B), mRNA. [NM_020412] || || 6269643	-0.08	-1.44	-1.42	-0.32	0.98	-0.32	1.12	0.13
6269687	|| || ATGGACCCCTTACCTACATTCCACAGTGGGCCCGTGGGGCTCCTGGTGCATCCTAATAAA || || A_01_P005506 || || || Homo sapiens tetraspanin 4 (TSPAN4), transcript variant 5, mRNA. [NM_003271] || || 6269687	0	0	-0.67	-0.97	1.03	0.46	0.22	0.14
6269691	|| || GACATCAAAGACTGGCGTGTGACCTTTCCAGCCATGCGATATTCCCCTTGGAAGATGCTT || NM_144998 || A_01_P012474 || || || Homo sapiens stimulated by retinoic acid 13 (STRA13), mRNA [NM_144998] || CN648286 || 6269691	0.29	-0.27	-0.64	-0.59	1.03	0	0.77	0.42
6269712	|| || CCTTTCCTGTAAAAGGGGGTAACAGCCATCCACGATGAGGGAAAAAGTGGCATTTCATTT || NM_003719 || A_01_P000995 || || || Homo sapiens phosphodiesterase 8B (PDE8B), mRNA. [NM_003719] || || 6269712	-0.16	-1.57	-1.99	-0.97	1.62	-0.89	2.1	0.9
6269773	|| || CATTTGGGGGCTTCCTAATGTTTAAGACCTGAAGCTAGCCCTGATCTGATCAGACATCAT || NM_024756 || A_01_P000203 || || || Homo sapiens multimerin 2 (MMRN2), mRNA. [NM_024756] || || 6269773	-0.06	-1.24	-1.48	-0.54	0.92	0.18	1.19	1.75
6269936	|| || AAATCTAAGCAGGGGGACATGCAAAAACAATCATCATCCACTTGGATGTCATTTTATAGA || D63477::NM_015137 || A_01_P003937 || || || PREDICTED: Macaca mulatta similar to Protein KIAA0143 (LOC696036), mRNA [XR_010166] || || 6269936	-0.59	-1.64	-2.15	-0.23	0.81	-0.64	1.49	0.82
6269998	|| || GACGTGGGTCTGACACATGGAGAACTCAGAGGGTGCCTCAGGGGAAAGAAAACTCACGAA || NM_003807 || A_01_P012324 || || || Homo sapiens tumor necrosis factor (ligand) superfamily, member 14 (TNFSF14), transcript variant 1, mRNA. [NM_003807] || || 6269998	0.14	-0.69	-0.14	-0.63	0.67	0.22	0.65	0.19
6270004	|| || CGTGGTGCTGGCGCTCGTGGTCGTCGCGCTGAGAAAGTTTTCCGCCTCCTGAAGCGAATA || NM_206895 || A_01_P001129 || || || Homo sapiens ASCL830 (UNQ830), mRNA [NM_206895] || || 6270004	0.11	0.18	-1.11	0.1	1.12	0.43	1	0.81
6270137	|| || GCGGTACCCCTAAGGTTCTGCTAATGAGCCATTCAGACCGACAGCAGTGTGAAGGTGCGT || NM_024701 || A_01_P020064 || || || PREDICTED: Macaca mulatta hypothetical protein LOC712369 (LOC712369), mRNA [XR_013121] || || 6270137	0	-0.49	-0.05	-0.23	0.42	0.6	0.21	0.09
6270172	|| || GTCTTACACACAAAAGCCACTGCTTTTTAACATCCCATTGTGCATTTAACATATAAATGG || NM_013377 || A_01_P005690 || || || Homo sapiens PDZ domain containing RING finger 4 (PDZRN4), mRNA. [NM_013377] || || 6270172	0	0.46	0.21	0	-0.31	-0.4	-0.71	0
6270189	|| || AAGCCTCTGATTGGAGCCTCTGGTCCATCTCAGAAGAACCTTCCGAGAGCGCTGGGGTTT || NM_144679::AK128728 || A_01_P007651 || || || Homo sapiens hypothetical protein FLJ31528 (FLJ31528), mRNA [NM_144679] || || 6270189	0.17	-0.71	-0.32	-0.67	1.98	0.66	1.87	0.94
6270193	|| || CCTGCAGTGAACTCCAAGACCTAGGGGGACATGGCTGTGTCTGCAGCAAGAGCCTTTCTA || NM_024075 || A_01_P011147 || || || Homo sapiens tRNA splicing endonuclease 34 homolog (SEN34, S. cerevisiae) (TSEN34), mRNA. [NM_024075] || || 6270193	-0.23	-1.07	-1.56	-0.67	1.48	-0.16	1.84	1.7
6270288	|| || TAGGCTACCTGTTGGTTAGATTCAAGGCCCCGAGCTGTTACCATTGACAATAAAAGCTTA || NM_002091 || A_01_P006126 || || || Homo sapiens gastrin-releasing peptide (GRP), mRNA [NM_002091] || || 6270288	-0.19	-0.69	-0.36	0.24	1.44	0.32	1.76	0.63
6270304	|| || CAGGCTAGAACTAAATTGAAAATTCTGAAGCTGATTTGCTTATGGGGTCTTCCCCATGTA || NM_207517 || A_01_P001401 || || || Homo sapiens ADAMTS-like 3 (ADAMTSL3), mRNA. [NM_207517] || || 6270304	0.47	-0.75	-0.57	-1.24	0.51	1.48	1.9	0.52
6270320	|| || ATGTTTTTAAATAGGCAGGACTATGCTACTCACTTGAGGCTGGAGTGCCACCACTGCAAA || || A_01_P006999 || || || Homo sapiens cDNA FLJ20665 fis, clone KAIA713, highly similar to AF151848 Homo sapiens CGI-90 protein mRNA [AK000672] || || 6270320	0	0.93	0.8	-0.05	-0.8	-0.55	-0.52	-0.06
6270396	|| || CTGAGCCGACTGCTGGAAGATGATCTTTCTGCACTGAGACTGTGGAGTTTGGGGAAGCCA || NM_006331 || A_01_P002033 || || || Homo sapiens C2f protein (C2F), mRNA [NM_006331] || CN648573 || 6270396	0.35	-0.86	0.43	-0.55	2.18	1.62	2.36	1.49
6270539	|| || TCCCGAGGCGCGGGAGACCAGCGCTCAGCCCCGCAGCAGTCGCAACTTCCAAGAGGAAAG || NM_005054 || A_01_P000281 || || || Homo sapiens RAN binding protein 2-like 1 (RANBP2L1), transcript variant 1, mRNA. [NM_005054] || || 6270539	-0.01	-0.86	-1.87	0.3	2.09	0.1	1.04	0.96
6270541	|| || TCAGTGCGGGGGTGGCTGCTGCTTCCCTTGTGCACTTGGGTCGCTGTGATTGTGAATAAA || NM_004210 || A_01_P002545 || || || Homo sapiens neuralized-like (Drosophila) (NEURL), mRNA [NM_004210] || || 6270541	-0.74	-1.09	-1.34	-0.23	0.73	0.2	0.69	-0.37
6270553	|| || CAAGTTGAAGACAGAGTAGGGGAAATGAGCTTGGCTTCTGGGACTTAGTGTCAAGTTGAA || NM_032509 || A_01_P006762 || || || Homo sapiens RNA binding motif protein 13 (RBM13), mRNA. [NM_032509] || || 6270553	-0.4	-0.19	0	-0.45	0.33	0	0.54	-0.04
6270584	|| || CTCTCGCACTCTCCCTGCCCTGCCGACACCGCCCAGCTTGTGTATAAGTTGTATTTAATG || NM_033256 || A_01_P019891 || || || ILLUMIGEN_MCQ_35171 Katze_MMPL Macaca mulatta cDNA clone IBIUW:26108 5' similar to Bases 1 to 543 highly similar to human PPP1R14A (Hs.348037), mRNA sequence [CO725485] || || 6270584	2.2	1.35	1.92	2.06	-0.18	0.62	-2.35	0.13
6270670	|| || TGTTTTTCCACCAGGCCCCCAAGTGTGGTCTTTTTCTTTTCTCCTAATGTTGAAGAGAAA || NM_206819 || A_01_P002491 || || || Homo sapiens myosin binding protein C, slow type (MYBPC1), transcript variant 1, mRNA [NM_002465] || || 6270670	-0.05	-0.62	0.09	0.09	0.95	0.09	0.68	0.55
6270692	|| || TAGCTTCTTTTGATACTGAGAACTGTTTTAAGGTGGGAGGGTGGCAAGGGACGTGCTTAA || NM_033419 || A_01_P012837 || || || Homo sapiens per1-like domain containing 1 (PERLD1), mRNA. [NM_033419] || || 6270692	-2.51	-1.83	-1.17	-2.29	-2.81	-2.96	-2.7	-4.19
6270704	|| || GTTATATAAAACTAAAAGTGGGGATGGGCTAGGAAGAATGATGTAACCTTTTGTCTACGT || NM_017775 || A_01_P014216 || || || PREDICTED: Macaca mulatta similar to tetratricopeptide repeat domain 19 (LOC700653), mRNA [XR_010760] || || 6270704	-0.11	-0.6	-0.65	-0.52	0.6	1.73	0.79	0.91
6270708	|| || TTTACCCAGCTACCCAGTAGCATAACTTTTCACAGCTCGGGGATAACTTAACATGGCTGA || NM_002486 || A_01_P005075 || || || Homo sapiens nuclear cap binding protein subunit 1, 80kDa (NCBP1), mRNA [NM_002486] || || 6270708	-0.36	0	-0.12	-0.26	0.57	0	1.04	0.54
6270740	|| || CCCAGTGCCTTTATTTGCTAAGAGACTGCCACAGAAAAGAAGGGGAGAGATGTTTGTGTA || NM_016089 || A_01_P015324 || || || Homo sapiens zinc finger protein 589 (ZNF589), mRNA. [NM_016089] || || 6270740	0.82	-0.16	-0.7	-1.06	1.6	0.27	1.72	0.95
6270750	|| || TCTGATCTGGGGGGCTGCTGCTCTGACCATTCATTTTGCCTCTAATGAATCTTTCACATA || NM_019110::AY781778 || A_01_P001978 || || || Homo sapiens zinc finger protein 307 (ZNF307), mRNA [NM_019110] || || 6270750	-0.24	-0.93	-0.76	-0.33	0.63	-0.21	0.52	0.19
6270777	|| || GGAGCACCGCTCTCCTTTTAACCATGTGTTCATCTATTTTACATTGCCAGCGACGACTTT || NM_032883 || A_01_P014988 || || || Homo sapiens chromosome 20 open reading frame 100 (C20orf100), mRNA. [NM_032883] || || 6270777	0	0	-0.43	0	0	0.61	0.64	0.29
6270782	|| || ACATATATGTTAAAGCCCAGTCAAAGGAAAGACAATCAAATCATAAATTATGGGTCCTGT || NM_007208 || A_01_P019912 || || || Homo sapiens mitochondrial ribosomal protein L3 (MRPL3), nuclear gene encoding mitochondrial protein, mRNA. [NM_007208] || || 6270782	-1.04	-0.46	0	-0.5	0.06	0.05	0.86	0.13
6270843	|| || AGGATCTCAGTACTAAAACTTGTTTTCTGGAGGAAATAAAGAAAATATGTTTGGAGGTGC || NM_025155 || A_01_P013709 || || || Homo sapiens WD repeat domain 71 (WDR71), mRNA. [NM_025155] || || 6270843	-0.2	0.54	0	0	-0.87	-0.2	-0.8	-1.04
6270882	|| || AGAGACACATTGTAAAATGTGACAGTAATACTGATTCTAGCAGGATAAAACATGTACCAC || || A_01_P007862 || || || Homo sapiens pregnancy specific beta-1-glycoprotein 4 (PSG4), transcript variant 1, mRNA. [NM_002780] || || 6270882	0	0	0	-0.38	-0.68	-0.61	-0.41	-0.36
6270961	|| || CGTCACGCTGTCGGGGTCTGGGGGGCGCCGGCGCTCAACCACGCTGTGCTGCGCGCGCTC || NM_001492 || A_01_P002125 || || || Homo sapiens growth differentiation factor 1 (GDF1), mRNA [NM_001492] || || 6270961	-0.41	-1.31	-2.04	-0.71	0.74	-0.43	1.34	0.64
6270999	|| || TACAAATGATCGCCAAAAGACGCCACGAAGCCCTGGGATTTCCTACCCATGAATTTCTTT || NM_024893 || A_01_P006011 || || || ILLUMIGEN_MCQ_6110 Katze_MMBR Macaca mulatta cDNA clone IBIUW:23549 5' similar to Bases 1 to 1000 highly similar to human C20orf39 (Hs.233634), mRNA sequence [CO645047] || || 6270999	-1.43	-0.46	-0.21	-0.79	0.99	-0.59	1.03	0.68
6271003	|| || TGAAAATGTGGATCCTAGGGGGGAAATTAGGGATTGTGTCTTTCCCTGTTGAAAATGTTT || NM_005741 || A_01_P009459 || || || Homo sapiens zinc finger protein 263 (ZNF263), mRNA [NM_005741] || || 6271003	-0.28	-1.03	-0.68	-0.43	0.83	-0.15	1.21	0.18
6271008	|| || CAGGGGGCAGAATCGTTTTTTCACTTGGCCTGCTACCTCCATTACAAAACCATTCTCTTA || NM_012316 || A_01_P008079 || || || Homo sapiens karyopherin alpha 6 (importin alpha 7) (KPNA6), mRNA [NM_012316] || CN648643 || 6271008	-1.16	-2.62	-1.42	-1.22	0.71	-0.61	0.96	-1.13
6271024	|| || TTCTCTTAAAGACTTGAAAAGATTAAGAATCTGTGCATACACTGAGAGAAAAGTGAGAGG || NM_022725 || A_01_P003106 || || || Macaca mulatta clone ss1_j13_t7_480 Fanconi anemia, complementation group F (FANCF) mRNA, 3' UTR [DQ148243] || || 6271024	0	-0.39	-0.14	0	-1.01	-0.45	-1.04	-0.95
6271046	|| || CCCGACGCTGGCCGAAGGCTTCTCTGCCATCCTGGAGATCCCGTTCCGGCTGTGCCTGGA || NM_007254 || A_01_P001000 || || || Homo sapiens polynucleotide kinase 3'-phosphatase (PNKP), mRNA. [NM_007254] || || 6271046	-0.37	0	-0.3	-0.24	0.1	0.98	0.47	0.22
6271073	|| || CTTGAAACAGGAGAAGTGGAAGTCTGTGGTTGGTGAGTAAGGAACTTCCTGTCTTCATGA || NM_004738 || A_01_P006947 || || || Homo sapiens VAMP (vesicle-associated membrane protein)-associated protein B and C (VAPB), mRNA. [NM_004738] || || 6271073	0.25	0.12	0.24	0	0	0	-0.11	0
6271255	|| || AATGGGGGTGGACTTGGCACTTACCTGGCCAAAAACAGGAGCCAGAGAAATATGAATATA || NM_001039091 || A_01_P018464 || || || Homo sapiens phosphoribosyl pyrophosphate synthetase 2 (PRPS2), mRNA [NM_002765] || || 6271255	-0.44	-0.76	-0.81	-0.9	0.85	0.49	1.24	-0.22
6271263	|| || CTGATGGTAGTTCTCAGCCATCTCAAAAACTGCAAGCTAATCAGTTAGACATTCTTTAAT || || A_01_P007330 || || || Homo sapiens MAWD binding protein (MAWBP), mRNA [NM_022129] || || 6271263	0.46	0.52	0.5	0	0	0	0	-0.33
6271335	|| || ACACAAATGAAGTGCTTTGTTATTATTTCAGGGGGAATGGCGATTGAAGTGCTACAACAG || NM_005908 || A_01_P000629 || || || Homo sapiens mannosidase, beta A, lysosomal (MANBA), mRNA. [NM_005908] || || 6271335	-0.57	-1.46	-0.82	-0.57	1.27	-0.09	1.68	-0.03
6271340	|| || GGCCACGAAGCCAAAATTGACTCAACATCATAAAGCTAATATTAGAAAGGCCACATCTAG || NM_005323 || A_01_P014118 || || || Homo sapiens histone 1, H1t (HIST1H1T), mRNA. [NM_005323] || || 6271340	0	0	-0.28	0.24	-1.78	-0.81	-0.61	-0.56
6271363	|| || AAATTACTAAGGACAGGTTGTTTTTACATATGGCCTATTTAAGTCTGATGTTTACTGGGG || NM_003569 || A_01_P001437 || || || Homo sapiens syntaxin 7 (STX7), mRNA [NM_003569] || || 6271363	0.14	0	0	0	0.43	0.46	0.37	0.1
6271378	|| || AATCCCACTGCGGGGCGGACCGTCCCGTCCCCTTCCCTGGCCCCTCTCAATAAACGTGGT || NM_052863 || A_01_P015659 || || || Homo sapiens secretoglobin, family 3A, member 1 (SCGB3A1), mRNA. [NM_052863] || || 6271378	0.4	0.84	0.72	0.04	-0.56	0.21	-0.31	-0.41
6271380	|| || AGTTTACCCCACTTCTCATTGGGGGGAAAAGCGTCTTTTGTTCGTGGAACGTATCTTGTA || NM_022041 || A_01_P012414 || || || Homo sapiens giant axonal neuropathy (gigaxonin) (GAN), mRNA. [NM_022041] || || 6271380	-0.05	-0.83	-0.8	-0.47	1.15	-0.13	1.25	0.38
6271410	|| || GTATTTATTATGACGATGGTGACTCCCCAGTGCAAAGGGGGGCCAGATTCTGTGTGTTTC || NM_145056 || A_01_P004598 || || || Homo sapiens thymus expressed gene 3-like (MGC15476), mRNA [NM_145056] || || 6271410	-0.19	-0.96	-0.47	-0.36	0.68	-0.26	0.95	0.05
6271550	|| || GTCACCCACCTCGAAGGAGAAACCACCAAACCAAGAGACTGAGAAATTCTGGATGTTTTA || NM_015421 || A_01_P010046 || || || Homo sapiens chromosome 16 open reading frame 51 (C16orf51), mRNA. [NM_015421] || || 6271550	-0.93	-0.14	-1	-0.82	-0.5	0.69	1.24	1.07
6271556	|| || GCCATTTGTCCCAAGTGCCAAAGAAGCAGACCATCAGGGCTGCCAGCCAGGCCCTTGTCG || NM_145109::AK093838 || A_01_P012613 || || || Homo sapiens mitogen-activated protein kinase kinase 3 (MAP2K3), transcript variant C, mRNA [NM_145110] || || 6271556	0	0.1	-0.12	-0.49	0.77	0.87	0.32	0
6271664	|| || ATCAGCAGGGGGTATAAAAGGTCATTAAAGCAATTTCCGTGTGCTATGACTCCAAGTCTC || || A_01_P018422 || || || || || 6271664	-0.61	-2.32	-1.68	-0.6	1.38	0.08	1.9	-0.09
6271724	|| || AGGAGATGAAGGCAGCAATAAAGAGAGTATGCAAACAGCTGGTGATTTACAAGAAGATCT || NM_001005221::NM_001005504 || A_01_P000078 || || || PREDICTED: Homo sapiens similar to Olfactory receptor 4F3 (LOC653728), mRNA [XM_929243] || || 6271724	-0.42	-0.24	-0.11	-0.74	0.36	0	-0.07	0
6271730	|| || TGCCAAGAAAGTGGCCCCGTTGATGGCCAAGGCAATTCGAGACTACAAGAAAAGATTCTC || NM_016427::NM_145653::BC036022 || A_01_P001911 || || || Homo sapiens transcription elongation factor B polypeptide 3B (elongin A2) (TCEB3B), mRNA [NM_016427] || || 6271730	0.29	0.26	0.06	0	0.29	0.54	0.88	0.55
6271860	|| || TATTTGTACAATAGGACTGTTTACTGCCCACCTCCGCCTGCCAGCCCACCCCAGCCTGGG || NM_006688 || A_01_P015394 || || || Homo sapiens complement component 1, q subcomponent-like 1 (C1QL1), mRNA [NM_006688] || || 6271860	0.21	0.49	-0.09	0.19	-0.29	-0.11	-0.87	-0.32
6272005	|| || CACAGCACCTTTGATAACCTCTCTCCATCCTGGGCCTGACGACCTGCTCTAGACTGTTAT || NM_031212 || A_01_P008367 || || || Homo sapiens solute carrier family 25, member 28 (SLC25A28), mRNA [NM_031212] || || 6272005	0.07	0	0.55	-0.03	0.85	0.67	0.5	0.43
6272028	|| || CCTACTTCCCCATCCTGGTGTTCTCCTGCTCCTCACCTCCAGTCGTCCTGCCCAGCCTCC || NM_031313::NM_001632 || A_01_P007872 || || || Homo sapiens alkaline phosphatase, placental (Regan isozyme) (ALPP), mRNA. [NM_001632] || || 6272028	1.25	1.87	0.59	0.75	-0.63	0.05	-1.75	0.38
6272036	|| || AGCCTCAGAGACAAACCAAAACCAGCTGGGCTGAGCTCAGATCCAGGGGGAAATGCTGGA || NM_006736 || A_01_P013062 || || || Homo sapiens DnaJ (Hsp40) homolog, subfamily B, member 2 (DNAJB2), mRNA [NM_006736] || || 6272036	-0.72	-2.32	-1.18	-0.67	1.16	-0.4	1.6	-0.55
6272084	|| || AAAGTTGAATATGAGTCATTGTGTCTGAAAACTACAAAGTGAACTTAACTGAGATCCAGC || NM_003851 || A_01_P016420 || || || Homo sapiens cellular repressor of E1A-stimulated genes (CREG), mRNA [NM_003851] || || 6272084	0	-0.09	0	0.31	-0.9	-0.71	-0.36	-0.76
6272366	|| || GCTGCATGTCCAGCAGAGCTATTTCCTTCCACAGGGGGCCTTGCAGGGAAGGCCCTGCAA || NM_198282 || A_01_P016200 || || || Homo sapiens hypothetical protein LOC340061 (LOC340061), mRNA. [NM_198282] || || 6272366	-0.54	-2.77	-2.51	-0.89	0.85	-0.19	1.58	-0.2
6272386	|| || GTCCCTCCCTGTGAGGCCAGACTTGATCATAGGTGAAGGTTCTGGAGGCCTTTACCAGGA || NM_138363 || A_01_P000463 || || || ILLUMIGEN_MCQ_7610 Katze_MMBR Macaca mulatta cDNA clone IBIUW:3798 5' similar to Bases 1 to 954 highly similar to human LOC90799 (Hs.528712), mRNA sequence [CN643290] || || 6272386	0.35	-0.97	-0.39	-0.17	0.94	0.28	0.52	0.86
6272403	|| || TAAAACATACAAAGAGATAAGTCACCATACCACGTAGTTTATGTCAAGACCAAAATGAGC || NM_002119 || A_01_P013485 || || || Homo sapiens major histocompatibility complex, class II, DO alpha (HLA-DOA), mRNA [NM_002119] || || 6272403	-0.92	-1.05	-0.79	-1.55	-0.8	-0.41	-0.23	-0.52
6272486	|| || ATAATTCAGCCCTTAGAGCGCATCAGAACATCCATACGGGGGAGAAACTCTATGAGTGTA || NM_033160 || A_01_P004086 || || || Homo sapiens zinc finger protein 658 (ZNF658), mRNA. [NM_033160] || || 6272486	-0.46	-2.02	-0.57	-0.41	1.23	0.08	1.68	-0.33
6272567	|| || GTAATTGACTAAAGCATTCCAGTGTCCTCTTTCTAGATTGCCAGCTCATGACATGGTGCT || NM_002844::CR749277 || A_01_P002857 || || || Homo sapiens protein tyrosine phosphatase, receptor type, K (PTPRK), mRNA [NM_002844] || || 6272567	0	0	0	0	0.38	0.19	0.08	0.36
6272577	|| || ACGGTGGCAGCCAGAGGTGCGTAAGCCCACTGAGCGCTGCGGGGCAGGGAAGAAATAAAT || NM_032816 || A_01_P010735 || || || PREDICTED: Macaca mulatta similar to citron (LOC703199), mRNA [XR_010573] || || 6272577	-0.77	-0.69	-0.52	-1.32	0.71	0.32	0.8	0.09
6272585	|| || CTCCCAGTGTTTTCAGCTGTGTGCCCCAGTCTGTGTCTTTTTAGCAAGTGAATGATGATA || NM_018622 || A_01_P005038 || || || Homo sapiens presenilin associated, rhomboid-like (PSARL), mRNA. [NM_018622] || || 6272585	0.34	-0.12	-0.36	0.5	1.71	0.96	0.47	0.86
6272683	|| || TGCTGTATACACACACGAGTACACACAGCCAGGCATTCGGGGTGTGGGTGCCACATGGAA || NM_003388 || A_01_P000464 || || || Homo sapiens cytoplasmic linker 2 (CYLN2), transcript variant 1, mRNA. [NM_003388] || || 6272683	0.17	0.78	0.42	-0.22	-0.71	0	-0.64	-0.69
6272701	|| || AGGAGGCGCCCCCAAATCCCTGAGCTGTGTTTGTTGGCGTATTAAATAAAGTTTCTGGAC || NM_052836::BC108254 || A_01_P000892 || || || Homo sapiens cadherin-like 23 (CDH23), transcript variant 2, mRNA [NM_052836] || || 6272701	-0.54	-0.86	-0.24	0.34	0.86	-0.01	0.63	0.44
6272781	|| || ACCAGTGCACATGCGGAAAATGCAAGTGGACCTTAATAGTAGCCTAAATAAAATGCTAGG || NM_183059 || A_01_P011776 || || || Homo sapiens chromosome 1 open reading frame 36 (C1orf36), mRNA. [NM_183059] || || 6272781	0	0.7	0	0.32	0	-0.4	-0.43	-0.41
6272785	|| || GCCTTCAGTTATCCCCATTCATTTTGAAGACATGAAAGAACTCATACTCTCTGTGTCCCC || NM_001008727 || A_01_P017311 || || || Homo sapiens zinc finger protein 121 (clone ZHC32) (ZNF121), mRNA [NM_001008727] || || 6272785	0.83	0.1	-0.38	-0.61	1.17	0.65	1.33	1.17
6272799	|| || TTAGGGCCCTGGTTTGTCCCGGAGGGGGCCTAGTATTCCCAGGACTGTGCCTGCTCTCAA || NM_000018 || A_01_P017195 || || || PREDICTED: Macaca mulatta acyl-Coenzyme A dehydrogenase, very long chain (ACADVL), mRNA [XR_013196] || || 6272799	0.21	-1.29	-0.89	-0.58	1.2	0.88	1.83	0.63
6272810	|| || TGATAGCATCAGACACAGCCTCTTCCTAATGTCCTTCAAGTTTTCATGAACTAGCAACCC || NM_003038 || A_01_P001001 || || || Homo sapiens solute carrier family 1 (glutamate/neutral amino acid transporter), member 4 (SLC1A4), mRNA. [NM_003038] || || 6272810	-0.19	0	-0.22	-0.55	0.47	0.21	0.57	0.16
6272835	|| || CTCCTTCTGGGGGTTATCGTATGTACAAAGTTTACCTTATAATGGCTCAAATTGTATTTA || NM_022469 || A_01_P017852 || || || Homo sapiens gremlin 2 homolog, cysteine knot superfamily (Xenopus laevis) (GREM2), mRNA [NM_022469] || || 6272835	1.04	-1.47	-1.21	-0.96	2.25	0.42	2.83	1.94
6272841	|| || TCCGAGGTGCGAAAGTCTGGGGCTGAAGGCAACCTAGCGCTGGGGAAAATTCTGGTTGTT || NM_080429 || A_01_P014645 || || || Homo sapiens aquaporin 10 (AQP10), mRNA. [NM_080429] || || 6272841	-0.59	-0.01	-0.27	-0.59	0.38	0.98	0.69	0.32
6272874	|| || CGGCGCACCTCCTCTGGTACTTTTAAGTGTTTTGTTAATTATGTTTACTTTTTGGAACCG || NM_194318 || A_01_P019164 || || || PREDICTED: Macaca mulatta similar to beta 3-glycosyltransferase-like (LOC713498), mRNA [XR_012519] || || 6272874	0.16	-0.17	-0.32	-0.19	0.42	0.23	1	0.66
6272966	|| || ATGTAAATAAGTGTAGATAGAGGAATTAAACTGTATATTCTGGATAAATAAAATTATTTC || NM_005221 || A_01_P001412 || || || Homo sapiens distal-less homeo box 5 (DLX5), mRNA [NM_005221] || || 6272966	0	1.03	0.12	-0.02	-0.75	-0.14	-0.51	-0.88
6272979	|| || ATAGTACCTGAGCCTGGTGGCCACAGCATGCCCTTTCTTTGCCATGCAGCTGGGGCTTTT || NM_139246 || A_01_P008481 || || || PREDICTED: Macaca mulatta hypothetical protein LOC715881 (LOC715881), mRNA [XR_014245] || || 6272979	-1.09	-1.75	-1.22	-0.05	0.72	-0.05	1.56	2.43
6273080	|| || CCAGGTAAAAGGGGGGCTGCTTTTCTGTTAAGCATCGATAGGTAAGTTGATGGATAAATG || || A_01_P004799 || || || Homo sapiens HSPC135 protein (HSPC135), transcript variant 3, mRNA. [NM_001008235] || || 6273080	-0.12	-1	-0.61	-0.31	0.79	-0.18	0.92	-0.03
6273095	|| || TGTAAAGATACGACTTTTCTGCACTGTACTCTCTTCATAGGATTGTAAAGGTGTTCTAAT || || A_01_P008672 || || || Homo sapiens pleckstrin homology-like domain, family B, member 2 (PHLDB2), mRNA [NM_145753] || BG436355 || 6273095	0.13	0.26	0.52	0.26	0.04	0	0	0
6273184	|| || GCAACATGAAATTAGTATTCCAAAGAGATTCTGAAATTTCTTTTCTTGGGGAAATGACGG || NM_032560::AB095930 || A_01_P008472 || || || Homo sapiens KIAA2010 (KIAA2010), transcript variant 2, mRNA [NM_017936] || || 6273184	-0.09	-0.57	0	-0.19	1.67	0	1.79	0.93
6273354	|| || ACCCTCTTACTTTATCATATAGCAGTGTGAGCTAAAGTGTGAGGACGGGGCAGACACGAA || NM_152554 || A_01_P015916 || || || Homo sapiens chromosome 6 open reading frame 195 (C6orf195), mRNA. [NM_152554] || || 6273354	-0.66	-2.11	-2.12	-0.88	0.64	-0.23	0.67	-0.62
6273396	|| || GAGTACCATTGGGGGTCTCAGTTCACTCTTTCCTTGTTTATTAAATATCAACTTTTCCCG || NM_032604::BC039576 || A_01_P012079 || || || Homo sapiens abhydrolase domain containing 1 (ABHD1), transcript variant 1, mRNA [NM_032604] || || 6273396	-0.32	-1.38	-1.23	-0.83	2.28	0.14	2.06	0.88
6273411	|| || ACATATCTAAACACTACAACCACTTCTCCTACTACAAAAGGCCAAAACAGCAGACTTGAT || NM_001003682 || A_01_P018038 || || || Homo sapiens cDNA DKFZp434C184 gene (TTMB), mRNA. [NM_001003682] || || 6273411	0.06	0	-0.34	-0.23	0.17	0.32	0.22	0.07
6273422	|| || GGGTCGCCATTCAATTTGAGTTTCCAGGGGGAAGTGCATGTATAATGAAATGGTTATGGA || NM_020226 || A_01_P010674 || || || Homo sapiens PR domain containing 8 (PRDM8), mRNA. [NM_020226] || || 6273422	-0.38	-1.73	-0.92	-0.59	0.87	-0.08	2.05	-0.01
6273438	|| || GTGTCCTACCCTGTGCTTATGGTCCCCAGCATTTAGAATAACTTGTGAATGTTAAGTATC || NM_005771 || A_01_P000804 || || || Homo sapiens dehydrogenase/reductase (SDR family) member 9 (DHRS9), transcript variant 1, mRNA. [NM_005771] || || 6273438	0.83	0.11	-0.38	0.3	0.92	0.62	1.38	1.01
6273476	|| || CCTACAGGACACGCTCCAGAGCTGTGGCAGATTGCAGGAGCCATTGTGTGGGGAGAATTT || NM_024832 || A_01_P009202 || || || Homo sapiens Ras and Rab interactor 3 (RIN3), mRNA [NM_024832] || || 6273476	0.13	-1.49	-0.5	-0.34	1.46	1.64	1.62	-0.25
6273521	|| || GCCTCCAAGTTCTTTCAGTAATGTTATTTGCTCTGTTTTTGTGTGTTTGTTCATGTGCAT || NM_147190 || A_01_P013398 || || || Homo sapiens LAG1 longevity assurance homolog 5 (S. cerevisiae) (LASS5), mRNA. [NM_147190] || || 6273521	0	0	0	0.11	0.56	0.94	2.04	0.9
6273571	|| || AAACCTTTTGTGATGGTTGATGTCTCAGGAATAAGCTGGATCTCCAATGTTTTGGGGATG || NM_004096 || A_01_P001429 || || || Homo sapiens eukaryotic translation initiation factor 4E binding protein 2 (EIF4EBP2), mRNA [NM_004096] || BQ227422 || 6273571	0.37	-1.51	-0.68	-0.31	2.06	1.51	3.02	0.97
6273604	|| || TTGGCCAGATGCTCCAGGCAGTGGGAGGCCAATGGAGGGAGTAATCAGGGGAAGTTTCTT || || A_01_P012407 || || || Homo sapiens pyrimidinergic receptor P2Y, G-protein coupled, 6 (P2RY6), transcript variant 4, mRNA. [NM_004154] || || 6273604	0.64	-1.2	-1.19	-0.05	1.35	1.58	1.39	1.37
6273612	|| || ACCTTCTCTGGATCTGGCATTATAAAGAACAGCTGGGGGCTGTTATTCCATGAGTCTTCA || NM_001917 || A_01_P014264 || || || Homo sapiens D-amino-acid oxidase (DAO), mRNA. [NM_001917] || || 6273612	-1	-2.59	-0.64	-0.93	0.96	-0.4	1.73	-0.32
6273668	|| || CATTTAGCCCAGATTTCAAATAGTGGGGGAAGAAAGAAACTGTATTTCAGAGTAAAACCT || NM_203301::BC030611 || A_01_P008078 || || || Homo sapiens F-box protein 33 (FBXO33), mRNA [NM_203301] || || 6273668	-0.5	-1.73	-1.71	-0.61	1.14	-0.16	1.59	0
6273829	|| || AATGTGCTTCCAAGTTGCGGGGGAAATGTGTACTTAGGAAAACATGAAAACTTAGATTTG || || A_01_P004305 || || || Homo sapiens fibronectin leucine rich transmembrane protein 3 (FLRT3), transcript variant 1, mRNA. [NM_013281] || || 6273829	-0.54	-2.23	-1.24	-0.93	0.9	-0.47	1.46	-0.18
6273874	|| || ATCTTGCAGCCCCTTTTGGGGGTTGGGGACACCAGAGGGGCAGAGGCACCGACATCTGAA || NM_020677 || A_01_P009428 || || || Homo sapiens HSCARG protein (HSCARG), mRNA. [NM_020677] || || 6273874	0.2	-0.43	-0.96	0.5	1.29	1.15	1.82	0.88
6273929	|| || GGTGGGATGGGAAGAAGGGGCGTCTGTTTTATTCTTGGTGTTTTCAGTGCAATAAATAGC || NM_015981 || A_01_P018706 || || || Homo sapiens calcium/calmodulin-dependent protein kinase (CaM kinase) II alpha (CAMK2A), transcript variant 1, mRNA [NM_015981] || || 6273929	0.18	-1.23	-1.13	-1.46	1.09	1.31	1.45	-0.16
6273940	|| || TCCAACTTTTCTCAATCCAGATTTCTAGCCTGAAGCAGGTACAATCTAGGGAAGGGGAGA || NM_182610 || A_01_P000972 || || || Homo sapiens sterile alpha motif domain containing 7 (SAMD7), mRNA. [NM_182610] || || 6273940	-0.1	-2.06	-1.35	-0.75	1.19	0.45	1.96	-0.19
6273969	|| || AACATGCGATCCTGGAGGCATGGGGGTAACTGAAAGTGAGTACATAAAGTCTTTCTGGTT || NM_016406::BC005187 || A_01_P001537 || || || Homo sapiens Ufm1-conjugating enzyme 1 (Ufc1), mRNA [NM_016406] || || 6273969	-0.8	-1.96	-2.14	-1.01	1.32	-0.33	2.05	0.03
6273998	|| || CTGTGGATGTGGCAAGACCCCTAAGAACATTTCACATCTTTATTGCCTCGATGAAGTGTG || NM_002207 || A_01_P008774 || || || Homo sapiens integrin, alpha 9 (ITGA9), mRNA. [NM_002207] || || 6273998	0.11	-0.19	0.63	0.16	1.28	0.53	0.88	0.73
6274041	|| || CTTTTTGTATAAACTGAGATGCTCACATGCTTCCCCTTAGAACAGGCAATGTGCTATGCA || || A_01_P003008 || || || Homo sapiens ELAV (embryonic lethal, abnormal vision, Drosophila)-like 2 (Hu antigen B), mRNA (cDNA clone MGC:26319 IMAGE:4826082), complete cds [BC030692] || BC030692 || 6274041	-0.08	-2.22	-2.03	-1.86	0.25	0	-0.43	2.15
6274057	|| || CTCCTGGAAACCCTGGAGTGGCTGCTGCAGAAGAACCCACAGCGGGGCCGTTAGCCAGCC || NM_006231 || A_01_P006543 || || || Homo sapiens polymerase (DNA directed), epsilon (POLE), mRNA [NM_006231] || || 6274057	-0.98	-0.15	-1.01	0.21	0.05	1.12	1.69	0.76
6274086	|| || CCAGGCCCGCGGCCCGAACGCCTCGCGCGAGCGCCACGGCCGCCGGGCGCGCCTGGACTC || NM_031909 || A_01_P013494 || || || Homo sapiens C1q and tumor necrosis factor related protein 4 (C1QTNF4), mRNA. [NM_031909] || || 6274086	0.33	0	0	-0.07	0.55	0.39	0.75	0.15
6274098	|| || GGACCTCACTTTCCCAGGGCCTCACCTACCTAGGGTCTCACTAGTCTGGGGATTTACCTA || NM_002034 || A_01_P009869 || || || Homo sapiens fucosyltransferase 5 (alpha (1,3) fucosyltransferase) (FUT5), mRNA [NM_002034] || || 6274098	-0.25	-0.89	0.74	-1.2	1.93	-0.07	2.12	1.61
6274124	|| || AGAGGGGGAGCAGGTATCTTGTTGAGGTCTGGAATATTATCTCCCGTTATAAACTTGGTG || NM_006358 || A_01_P016264 || || || Homo sapiens solute carrier family 25 (mitochondrial carrier; peroxisomal membrane protein, 34kDa), member 17 (SLC25A17), nuclear gene encoding mitochondrial protein, mRNA. [NM_006358] || || 6274124	-0.47	-2.1	-1.32	-0.89	0.76	-0.82	1.57	0.34
6274138	|| || AATAATACTAACAGTGGGGGAACTAGGGAGAAAACCAGACCATTAAAACTGTTTTTGGTC || NM_020832 || A_01_P007827 || || || Homo sapiens zinc finger protein 687 (ZNF687), mRNA. [NM_020832] || || 6274138	-0.49	-1.6	-1.91	-0.86	0.85	-0.72	1.55	-0.03
6274197	|| || TGGAGTACACATGCATGGAAACGGCTTCTGTCGGGGGGAGAGTATATAATGGAAGAAATA || BC041866::NM_020972 || A_01_P009556 || || || PREDICTED: Homo sapiens zinc finger, FYVE domain containing 28 (ZFYVE28), mRNA [XM_035371] || || 6274197	-0.1	-0.99	-0.34	-0.08	1.13	0	1.3	0.13
6274201	|| || CTGGCCAACAGTTAAATGAAGCAAATGAAAACAGAAAACAGTTCAAACTGTCATTTTCTG || || A_01_P017144 || || || Homo sapiens myelin basic protein (MBP), transcript variant 2, mRNA. [NM_002385] || || 6274201	0	0	0	-0.54	-0.98	-0.78	-0.56	-0.48
6274291	|| || GCCCCAGGCCCTCTTTTAACTACCCTTGAATGGGTGTAACCCCTGTATTTATGGAAATAA || NM_005155 || A_01_P014089 || || || PREDICTED: Macaca mulatta similar to palmitoyl-protein thioesterase 2 isoform a precursor (LOC717212), mRNA [XR_014311] || || 6274291	0.5	-0.68	-0.3	-0.18	0.86	0.35	1.19	1.56
6274313	|| || GGAGGGTCTGGCACGCCCCACAATAGTAAATCCCCCTGCCTATATTATAATGGATCATGC || NM_007029 || A_01_P010611 || || || Homo sapiens stathmin-like 2 (STMN2), mRNA [NM_007029] || CN802194 || 6274313	1.12	0.92	0.19	0.62	-0.75	0.09	-0.57	0.41
6274325	|| || AATCTGTACAGTGGCTGTCTTCTCCTGTGGCAGGGGTTTTGGGGAATAAACAGTGTGAAA || NM_013440 || A_01_P018963 || || || Homo sapiens paired immunoglobin-like type 2 receptor beta (PILRB), transcript variant 1, mRNA. [NM_013440] || || 6274325	0.25	-0.09	-0.18	-1.13	1.23	0.08	2.06	1.19
6274364	|| || TAGTCGTGGAGATGTCTTCGTACAGTTCTTCAGGAAGAGAGGAGTTCAATGATCTGGGTT || NM_000912 || A_01_P003195 || || || Homo sapiens opioid receptor, kappa 1 (OPRK1), mRNA [NM_000912] || || 6274364	-0.49	0	-0.21	-0.17	0.41	0	0	0.28
6274367	|| || GGCCATTTGTGATACTTCCTCATATACTTGAATATTATACTTCTTTATTCACAGTATCTG || NM_002374 || A_01_P007038 || || || Homo sapiens microtubule-associated protein 2 (MAP2), transcript variant 1, mRNA [NM_002374] || || 6274367	0.24	0.16	0.15	0.21	0	0	0	0
6274403	|| || TTGATAGGTATGGTCATTTCTCCCCACAGTATAAAACATCAGAAACTGAATTCTGGACAG || NM_006197 || A_01_P006864 || || || Homo sapiens pericentriolar material 1 (PCM1), mRNA. [NM_006197] || || 6274403	-0.68	-0.1	-0.55	-0.75	-0.2	0.4	0.93	0.55
6274404	|| || CAATAAGCAGCATTGGCCTGGAGTGCCAGAGCGTCACCTCCAGGGGGGACCTGGCTACTT || NM_020415 || A_01_P014400 || || || Homo sapiens resistin (RETN), mRNA [NM_020415] || DN998574 || 6274404	-0.12	-0.81	-0.47	-0.24	1.06	-0.19	1.16	0.29
6274415	|| || GGATCTGCCCGGTCAAGGGTCCACAGGGTGCCAGCCTCTCACACTCAGAATAAAGACATT || NM_022727 || A_01_P007259 || || || Homo sapiens HpaII tiny fragments locus 9C (HTF9C), transcript variant 1, mRNA. [NM_022727] || || 6274415	-0.54	0	-0.4	-0.2	0.32	0.55	1.09	0.57
6274421	|| || TCGTACAACCATTTCATTTTTACCAGGGCTTGGGGGCCCAATGCAAAGATGACGACTATT || NM_022054 || A_01_P017539 || || || Homo sapiens potassium channel, subfamily K, member 13 (KCNK13), mRNA. [NM_022054] || || 6274421	-0.22	-1.49	-1.12	-1.66	2.04	0.94	2.84	1.45
6274498	|| || AGGAAGGCTGGGGGTTTTGTAAAGTGTCCACTATTCCTCCTGTTAATTTTCCTCAATTTT || NM_138732 || A_01_P013683 || || || Homo sapiens neurexin 2 (NRXN2), transcript variant alpha-2, mRNA [NM_138732] || || 6274498	-0.08	-1.37	-0.88	-0.48	1.63	0.2	2.17	0.84
6274522	|| || CATTTGTCAAAGAGGCCTTTGAAGAGACCCCTAAGAAACACAGAGAGTGTTTAGTTAAGG || NM_006557 || A_01_P000907 || || || Homo sapiens doublesex and mab-3 related transcription factor 2 (DMRT2), mRNA [NM_006557] || || 6274522	0.23	-0.17	-0.65	0.07	1.73	0.31	0.82	0.97
6274554	|| || ACATTTTTACTTTGGATTTTTGTTTTGTTTTGCCTTTAAAGGTCTACAACGAAGCCCCAC || NM_003507 || A_01_P010974 || || || Homo sapiens frizzled homolog 7 (Drosophila) (FZD7), mRNA. [NM_003507] || || 6274554	-0.36	1.06	-0.38	0.08	1.24	2.04	0.69	0.88
6274588	|| || ATCACCTCCAGCACAATCCCAGTGAAAAAGCTGTGAAGCATCCACCATGTTCTTGAACAA || NM_006812::U41635 || A_01_P015409 || || || Homo sapiens amplified in osteosarcoma (OS-9), mRNA [NM_006812] || || 6274588	-0.47	-0.96	-0.56	-0.4	0.22	0	1.23	0
6274636	|| || GAGCCACCAGCCCAAGGTGCCCACTCTGCCACCCACAGGACCACCTCCCCTGCCAGTAGG || NM_024083 || A_01_P011381 || || || Homo sapiens alveolar soft part sarcoma chromosome region, candidate 1 (ASPSCR1), mRNA. [NM_024083] || || 6274636	0.42	0.72	0.16	0.03	-0.75	0.02	-0.71	0.02
6274668	|| || CACACCCATCACTGCATGTTATTTCCTACAATCCAGTTAGAGGGGCATGGCTTCCAATTT || NM_016204 || A_01_P001835 || || || Homo sapiens growth differentiation factor 2 (GDF2), mRNA. [NM_016204] || || 6274668	-0.46	-0.28	-0.61	-0.6	0.4	-0.25	1.33	0.87
6274672	|| || CAAAGCTTTTAATCGGAGCTCACGGCTTACCCAGCATCAAAAAATTCACACAGGATAGAC || NM_003416 || A_01_P011814 || || || Homo sapiens zinc finger protein 7 (KOX 4, clone HF.16) (ZNF7), mRNA. [NM_003416] || || 6274672	0	-0.17	0.52	0.54	-0.99	-0.29	-0.52	-0.35
6274700	|| || GACCGTGAGTTACAAACACTCTGGAGAAGGCTGTGAGATGCCACCATTCCCATGGGGACT || NM_024653 || A_01_P000680 || || || Homo sapiens PRKR interacting protein 1 (IL11 inducible) (PRKRIP1), mRNA. [NM_024653] || || 6274700	0.3	-1.18	-0.03	0.14	1.22	0.4	1.32	0.92
6274833	|| || TTTGGGGGAGCAGGGTCTCAGGAGGATGGCAGAGGTGGTGTGGAACTCACGTCTGGCAGT || NM_173627 || A_01_P002467 || || || Homo sapiens hypothetical protein FLJ35220 (FLJ35220), mRNA. [NM_173627] || || 6274833	-0.51	-2.08	-0.44	-0.24	0.93	-0.5	1.22	0.67
6274896	|| || GAACTATGGACAGAAGGAAGCCTAACTATTGTGAACTACTTTTGGTAACTCTGGGGAGAT || NM_145231 || A_01_P001084 || || || Homo sapiens chromosome 14 open reading frame 143 (C14orf143), mRNA [NM_145231] || || 6274896	0.86	-0.88	-0.94	-0.23	2.03	0.73	3.28	2
6274913	|| || TTTTCCGCCCCTCGGGAATCACAACTGGGTACAAGACATTTCGCCACCTGCATGACCCAG || NM_007255::BC062983 || A_01_P018369 || || || Homo sapiens xylosylprotein beta 1,4-galactosyltransferase, polypeptide 7 (galactosyltransferase I) (B4GALT7), mRNA [NM_007255] || || 6274913	0.39	-1.54	-1.47	-0.21	0.67	0.28	0.5	1.57
6274956	|| || TGTTGGGGTTTTTAAAATATTAAGAAATGTCTAGGTTATTATTTGCAAAACAATAAATAT || NM_198507::AY359108 || A_01_P000131 || || || Homo sapiens HGS_RE408 (UNQ1912), mRNA [NM_198507] || || 6274956	-0.14	-0.5	0.71	-0.1	1.59	0.1	1.3	1.3
6274979	|| || AGGGGTTCACCTAAGTGTATCACAATCAATACCAGACTGGGGATATTTAACTATCAGATT || NM_025264 || A_01_P007940 || || || Homo sapiens THUMP domain containing 2 (THUMPD2), mRNA. [NM_025264] || || 6274979	0	-0.42	-0.62	-0.5	1	0.48	1.29	0.31
6274995	|| || TAAAAATTTCATACATGCAGAAAATCTGAATCATACAATAAACATCAGCATATTCTCCAC || || A_01_P013355 || || || Homo sapiens transcriptional adaptor 3 (NGG1 homolog, yeast)-like (TADA3L), transcript variant 3, mRNA. [NM_133481] || || 6274995	-0.62	0	0	0	-1.47	-0.86	-0.52	-0.6
6275008	|| || TGCCCACCTTTTAAACAAGAAGAAGTTAAAGGATACCTTGGGCCATCCTATCTTCTGGAA || NM_004621 || A_01_P005493 || || || Homo sapiens transient receptor potential cation channel, subfamily C, member 6 (TRPC6), mRNA. [NM_004621] || || 6275008	-0.47	-0.64	-1.68	0.21	1.35	0.74	0.35	0.29
6275042	|| || GGCTGGCGAGTGCCGGCTGTGGCGACGGCTGCGGAGGCGCCTGGGCTCTCTCTGCTGCGC || NM_199243 || A_01_P003129 || || || Homo sapiens G protein-coupled receptor 150 (GPR150), mRNA. [NM_199243] || || 6275042	-0.34	-0.14	0	0.12	0.27	0	0.43	0.49
6275043	|| || GCCTACCTCCCTAGGGCCCTGCTGGGACATGAGTGCCCACCCAAGAGGCTCTCAAGGACA || NM_001009813 || A_01_P016284 || || || Homo sapiens Meis1, myeloid ecotropic viral integration site 1 homolog 3 (mouse) (MEIS3), transcript variant 2, mRNA. [NM_001009813] || || 6275043	-0.11	-0.85	-1.05	-0.06	0.57	0.12	0.93	1.14
6275047	|| || ATTTGGTTTGACCAAAGCTTCCCCACTCATTTTGCAATGATGGCAAGTAATTCAATCCTT || NM_001004470 || A_01_P018253 || || || Homo sapiens ST8 alpha-N-acetyl-neuraminide alpha-2,8-sialyltransferase 6 (ST8SIA6), mRNA [NM_001004470] || || 6275047	1.15	-0.48	-0.47	-0.26	1.1	2.33	1.24	1.71
6275056	|| || CCACAGTAAGGTTTGCCTGTGTACAGACCTCCGTTCAATAAATTATTGGCATGAAAACCT || NM_019884 || A_01_P002639 || || || Homo sapiens glycogen synthase kinase 3 alpha (GSK3A), mRNA [NM_019884] || || 6275056	-0.18	0	-0.09	0	0.14	0	0.13	0.22
6275071	|| || GCCAGATGAGAAGAAGGCAGAAGTGGTTCAGACAGCCCGAGAATGTCTCATCAAGTGCAT || NM_173167::BC101063 || A_01_P014188 || || || Homo sapiens cardiomyopathy associated 4 (CMYA4), mRNA [NM_173167] || || 6275071	-0.19	-0.13	0.02	-0.26	0.24	0.36	0	0
6275101	|| || CCCAGGATGAAGGGGTGCAAGGGGGCTCAGCAAGGTGTGAATGACCTTAGTCTGCAAGTT || NM_004983 || A_01_P010082 || || || Homo sapiens potassium inwardly-rectifying channel, subfamily J, member 9 (KCNJ9), mRNA. [NM_004983] || || 6275101	-0.61	-1.75	-1.26	-0.82	0.9	-0.3	1.35	-0.65
6275162	|| || TTCTGACTAGGTTATTATTTGGGGGAACTGGACACAATGGGACTCTCTCTCAGTGAAGGT || NM_000875 || A_01_P001609 || || || Homo sapiens insulin-like growth factor 1 receptor (IGF1R), mRNA. [NM_000875] || || 6275162	-0.11	-0.69	-0.63	-0.62	1.81	0.57	1.68	1.73
6275269	|| || GTGAAGTGCTTAGCACCTTCTCTTGGGGGGCCCCATTTTCCTCCTTTGTCTCAGGGGACA || NM_020385 || A_01_P002559 || || || Homo sapiens XPMC2 prevents mitotic catastrophe 2 homolog (Xenopus laevis) (XPMC2H), mRNA. [NM_020385] || || 6275269	0.05	-0.88	-0.11	-0.28	1.33	0.03	1.16	0.52
6275310	|| || GAGCCCTGGGGGTCTGGTCTTTTCATGTCCTTTTCTCTCTGGTAGGCAGATGTGCCGCAA || NM_004455 || A_01_P019520 || || || Homo sapiens exostoses (multiple)-like 1 (EXTL1), mRNA. [NM_004455] || || 6275310	0.72	-0.99	-0.99	-0.68	2.51	1.24	2.78	1.51
6275357	|| || TCCTTTGGGGCATGATGTTTTAACCTTTGCTTTAGAAGCACAAGCTGTAAATCTAAAAGG || NM_033071::NM_182961 || A_01_P005096 || || || Homo sapiens spectrin repeat containing, nuclear envelope 1 (SYNE1), transcript variant longest, mRNA [NM_182961] || || 6275357	0	0.12	0	-0.25	0.53	0.48	0.74	0.22
6275411	|| || GAACCTGAGAAGAAAGAGGAAGACCTGTACTATGGGCTGCCAGACGGCCCTGGGGACCCC || NM_057176 || A_01_P009599 || || || Homo sapiens Bartter syndrome, infantile, with sensorineural deafness (Barttin) (BSND), mRNA. [NM_057176] || || 6275411	-0.69	-0.59	-1.23	-0.04	0.32	0.31	0.98	0.23
6275416	|| || TCCTTTGCTTTGGGGTCCAGTGACTCGGGGCACTTGAATTCAGGGTGGCCTCTTTGCGTT || || A_01_P007322 || || || Homo sapiens pleckstrin homology domain containing, family G (with RhoGef domain) member 5 (PLEKHG5), transcript variant 1, mRNA. [NM_020631] || || 6275416	0	0	0	0	0.17	0.3	0.63	0.3
6275504	|| || GGCCACACGCCTCTTGACCTCACTTGCAGCACCAAGGTGAAGACCTTGCTGCTAAATGCT || S76638 || A_01_P014000 || || || Homo sapiens nuclear factor of kappa light polypeptide gene enhancer in B-cells 2 (p49/p100) (NFKB2), mRNA [NM_002502] || || 6275504	0.29	0.89	0.61	0.81	0.02	0.32	0.12	0.34
6275506	|| || ACGATTTTTCCTCCCAGGACAACAAACGGCCCTTAAGAGTCATTTCTTTGTTATCACAGG || NM_014802 || A_01_P000311 || || || Homo sapiens KIAA0528 gene product (KIAA0528), mRNA. [NM_014802] || || 6275506	0	0.25	0	-0.15	0.41	0.23	0.37	0.44
6275586	|| || TGGGGGAGATGCTGTCCATGTTCTAAGGGTATTCATTTGCTTTCTTGTTGTCGCCTGTTA || NM_016145 || A_01_P001805 || || || ILLUMIGEN_MCQ_2130 Katze_MMLG Macaca mulatta cDNA 5' similar to human RPL7 (Hs.421257), mRNA sequence [CK231382] || || 6275586	-0.72	-1.53	-1.55	-0.75	0.69	-0.54	0.69	-0.71
6275719	|| || CCAGACAACAAGCGGCTGCAGATAAACTCAGAGTACAATATCCGGCCTGTCAAGGATGCC || NM_152290 || A_01_P003316 || || || Homo sapiens chromosome 1 open reading frame 158 (C1orf158), mRNA. [NM_152290] || || 6275719	0.04	0	0	-0.2	-0.72	-0.5	-0.39	-0.59
6275791	|| || ATGTCGGGGGAATGGACAAGGACTTAGTAAAAAGGCACACCTCAGCAAAGAACAGCTTTT || NM_024325 || A_01_P007961 || || || Homo sapiens zinc finger protein 343 (ZNF343), mRNA. [NM_024325] || || 6275791	-0.34	-1.59	-1.67	-0.6	0.65	-0.1	1.84	1.06
6275839	|| || CGCCCTTTTTCCCTTGCCAGTTCCCTGGTGACAGTTACCAGCTTTCCTGAATGGATTCCT || NM_003860 || A_01_P005876 || || || Homo sapiens barrier to autointegration factor 1 (BANF1), mRNA. [NM_003860] || || 6275839	-0.05	1.04	-1.23	0.01	2.19	2.05	1.61	1.88
6275865	|| || TATGAAAGATTATTGTAATAAATTTTGATGGGGTTTGTATTTTGGTTAATCTTCATGAAT || NM_080651::BC008226 || A_01_P010710 || || || Homo sapiens thyroid hormone receptor associated protein 6 (THRAP6), mRNA [NM_080651] || || 6275865	0.27	-0.63	-0.85	-0.09	1.53	0.32	1.05	0.25
6275879	|| || TCCACAGAAGACACATGTTTTTGTATCTTTAAAGACTTGATGAATAAACATTTTTTCTGG || NM_000014 || A_01_P000448 || || || Homo sapiens alpha-2-macroglobulin (A2M), mRNA [NM_000014] || DB325115 || 6275879	0.06	0	-0.05	0	-0.17	-0.22	-0.17	-0.13
6275942	|| || AGGGGAAAGAGGAAACAGAGCTAGTCAGATGTGAATTGTATCTGTTGTAATAAACATGTT || NM_016628 || A_01_P015262 || || || Homo sapiens WW domain containing adaptor with coiled-coil (WAC), transcript variant 2, mRNA [NM_100264] || BM456935 || 6275942	-0.62	0	-0.52	-0.66	-0.01	0.19	0.41	-0.04
6275973	|| || TTGTGCCATCTTTCTTCCTGGCCAGAGTGATGGGGTTCCAGCCATGGGGAAGCAACCCAA || NM_004475 || A_01_P017888 || || || Homo sapiens flotillin 2 (FLOT2), mRNA [NM_004475] || || 6275973	0.35	0	0	-0.24	0.27	1.6	1.36	0.87
6275987	|| || ACAAACAGCACACTAGCACAATATGCTACGGGGGTTTTAACAGTCACTCTTACATTTGCC || || A_01_P010747 || || || || || 6275987	-0.41	-1.3	-0.77	-0.47	1.7	0.22	2.09	-0.2
6276091	|| || TAGTATAAAAGGAGATACATTTCCCTCCTTAGGCCCCCGGGAGAAGAGCAGCTTAGATTT || NM_016040 || A_01_P003359 || || || Homo sapiens CGI-100 protein (CGI-100), mRNA [NM_016040] || || 6276091	0.12	-0.37	-0.38	0.19	0.87	0.22	0.29	0.56
6276098	|| || GGCCAAATGAGATTGGGGGAAGAAAAAATCTCGCTTTTTCTGGAGTCTGGCACCTGATTT || NM_000900 || A_01_P002836 || || || ILLUMIGEN_MCQ_68862 Katze_MMTE Macaca mulatta cDNA clone IBIUW:40770 5' similar to Bases 5 to 633 highly similar to human MGP (Hs.365706), mRNA sequence [DV769814] || || 6276098	0	-1.83	-1.36	-0.85	1.22	-0.64	2.26	2.04
6276111	|| || GGTGGGATGGGATGGAGTCAGCCCCATCCACTTAGTTGGACTAGTTTTAAATAAAGGTTT || NM_004506::BC112323 || A_01_P001865 || || || Homo sapiens heat shock transcription factor 2 (HSF2), mRNA [NM_004506] || || 6276111	-0.45	-0.7	0.78	0.03	1.64	0.65	1.71	1.39
6276226	|| || GCAGAAGCAGTTGGTGGTGTCTGGTTTTTCTGTTTTGTTTGGTTGGTTTGGGGATTCTTT || NM_023034 || A_01_P005272 || || || Homo sapiens Wolf-Hirschhorn syndrome candidate 1-like 1 (WHSC1L1), transcript variant long, mRNA. [NM_023034] || || 6276226	1.49	-1.09	-0.52	0.05	3.19	1.23	2.8	1.73
6276245	|| || ACTCCTGATGGGGGTCTACGTTATCTTCCAATAATACTCCTTACTGATGCTGTGTTATGT || NM_015460 || A_01_P013332 || || || Homo sapiens myosin VIIA and Rab interacting protein (MYRIP), mRNA. [NM_015460] || || 6276245	0.34	-2.19	-2.02	-0.55	1.64	0.33	2.04	1.22
6276303	|| || AATTGGGGGAGATCATCTTGTCATGTACTGGGTAGTAGGAGGGAGCCTAGATTTTAAACT || NM_001009899 || A_01_P004901 || || || PREDICTED: Homo sapiens similar to K06A9.1b.p (KIAA2018), mRNA [XM_291062] || || 6276303	-0.19	-1.69	-2.08	-0.64	1.18	-0.25	1.65	0.35
6276372	|| || GTTGAGGAATATGACACTTTTTATATGCACATGTAACCCAAATGTCCAATATAAATCGGC || NM_004300 || A_01_P009482 || || || PREDICTED: Macaca mulatta similar to Low molecular weight phosphotyrosine protein phosphatase (LMW-PTP) (Low molecular weight cytosolic acid phosphatase) (Red cell acid phosphatase 1) (PTPase) (Adipocyte acid phosphatase) (LOC721397), mRNA [XR_014613] || || 6276372	0.33	0.43	0	0.34	-0.22	0	-0.93	-0.57
6276375	|| || AAGAGAAAGTTCATTTTTTATGTTCAACAAGGAAATCTCAAAACAGACAGAAAGAACAAA || || A_01_P014106 || || || Homo sapiens metallothionein M (MTM), mRNA. [NM_175620] || || 6276375	0	0.29	0	0.06	-0.92	-0.62	-0.87	0
6276457	|| || GCACCCTCCTGGGGCATTGTATCTGTCTTTCCACTCTGGATTCAGCCTTCCTTTTTCGGA || NM_002630 || A_01_P019254 || || || Homo sapiens progastricsin (pepsinogen C) (PGC), mRNA. [NM_002630] || || 6276457	0.88	-1	-0.88	-0.93	1.54	0.5	1.01	1.15
6276564	|| || TGGGGGAAGTTATTCAAAAGCAGGCTTTTGAGCACCATAGTCTAAATGCCAATAAAAATA || NM_016531::BC030662 || A_01_P001947 || || || Homo sapiens Kruppel-like factor 3 (basic) (KLF3), mRNA [NM_016531] || || 6276564	-0.28	-1.13	-1.89	-0.74	0.47	-0.7	1.66	0.92
6276578	|| || ACAGAACACATTGAGCTGTGAATGGAAGATCCAGCCAGCCTCGGGGGCCTGGAAGAGCAA || NM_001266 || A_01_P000250 || || || Homo sapiens carboxylesterase 1 (monocyte/macrophage serine esterase 1) (CES1), transcript variant 3, mRNA. [NM_001266] || || 6276578	-0.54	-1.83	-1.94	-1.01	0.98	-0.4	1.25	0.52
6276613	|| || CTGGAAAAATTCCTTCCCTATATCCCAAACACCTGAAATTTTGAAATATTGCCCTACTAT || || A_01_P006544 || || || || || 6276613	0.73	0	-0.09	0.02	1.12	1.25	0.84	0.38
6276634	|| || AAGAGAAAGAAAAGCTGGAGCAGCTGCTGAAAAATCTAATGAGGACCTAAGAGGCAAACC || NM_052995 || A_01_P011012 || || || Homo sapiens Usher syndrome 3A (USH3A), transcript variant 4, mRNA [NM_052995] || || 6276634	0.61	-0.2	0.32	0.51	-0.43	-0.43	-0.15	-0.71
6276668	|| || TGAGCATGTTGCAGACCCAGGACATCACCAAGTCGGTCCAAGCCGTGACTGAGAACAAGG || NM_001398 || A_01_P006656 || || || Homo sapiens enoyl Coenzyme A hydratase 1, peroxisomal (ECH1), mRNA. [NM_001398] || || 6276668	0.14	0.17	0.75	0	-0.67	-0.3	-0.45	0.12
6276683	|| || CAGCGGCTCTGTCTCAGTCTTTGGAATTCTGAACCAAAAAAGCACTAATTTCAGGGAATG || NM_152663 || A_01_P018045 || || || PREDICTED: Macaca mulatta similar to Ral GEF with PH domain and SH3 binding motif 2 isoform 2 (LOC717165), mRNA [XR_014404] || || 6276683	-0.44	-0.58	-0.5	-0.09	0.25	0	0.32	-0.29
6276803	|| || CTCTCCCGCAACCCTGCCCCACCTTGCATCCAGGGTATGGTGTAAATAAACCCGTGTTGT || NM_147161 || A_01_P018367 || || || Homo sapiens thioesterase, adipose associated (THEA), transcript variant 2, mRNA. [NM_147161] || || 6276803	0.64	1.74	0.52	0.76	-1.89	0.28	-1.78	-0.32
6276910	|| || TGAAGTCTCCAAATACCTGGGAAGAGTATGGTTCCCTGATGTGATGCCTCTCTGGTAATT || NM_012159::BC106753 || A_01_P010749 || || || Homo sapiens F-box and leucine-rich repeat protein 21 (FBXL21), mRNA [NM_012159] || || 6276910	0	0	0	0	0.36	0.24	0.19	0.25
6276940	|| || CCCCTGCCCTACTCACGGTGCCAGCAGTCAGGTGACGGTGTGGCCCTGCGCCAGCCCTTG || NM_001883 || A_01_P006597 || || || Homo sapiens corticotropin releasing hormone receptor 2 (CRHR2), mRNA. [NM_001883] || || 6276940	1.18	1.56	0.32	1.19	-1.64	0.35	-2.15	-0.02
6277016	|| || GCATCTCCTGAGCGGGTGTCTGGCCTCACCTGGGGGCAGGATACCTGGGGACAGCTCAGG || NM_004413 || A_01_P017028 || || || Homo sapiens dipeptidase 1 (renal) (DPEP1), mRNA. [NM_004413] || || 6277016	-0.58	-1.94	-2	-2.23	0.72	-0.92	0.98	-0.72
6277120	|| || TAACTTTGAACCGTCTGTCTGGAGGTCAGAGCCTGTTGGAAAGCAGGGGATAGAGAGGAG || NM_181715 || A_01_P000344 || || || Homo sapiens transducer of regulated cAMP response element-binding protein (CREB) 2 (TORC2), mRNA. [NM_181715] || || 6277120	0.17	-1.3	-0.2	-0.22	1.87	0.53	2.56	1.33
6277156	|| || CGTGCAAAAAATCATGGTTTTTAAGATAACAAAAGTAGGCAATAAACAAGCTGAACCCAC || NM_018725 || A_01_P014311 || || || Homo sapiens interleukin 17 receptor B (IL17RB), transcript variant 1, mRNA. [NM_018725] || || 6277156	0	0.08	-0.11	0	-0.93	-0.6	-0.6	-0.14
6277227	|| || GACACCGCTGTTCAGCCCCTGGTGGCTGCGCTCATTGATTCAGGTGACACCTATTATTTT || || A_01_P004514 || || || PREDICTED: Homo sapiens similar to cell recognition molecule CASPR3 (LOC441402), mRNA [XM_497024] || || 6277227	0.03	0	0	-0.06	1.56	0.79	0.63	0.78
6277254	|| || ATGTACTGCCTTTCCTCTGCTGCTCTCTCCGCTGGGGGCAAGAATGACAGGACGTGAACA || NM_007105 || A_01_P006516 || || || Homo sapiens solute carrier family 22 (organic cation transporter), member 1-like antisense (SLC22A1LS), mRNA [NM_007105] || AI143559 || 6277254	-1.48	-1.92	-1.49	-1.1	0.11	-0.57	-0.08	-0.72
6277257	|| || TGTTTGGAGAATTGGATTTGAAAATTCTAGCTCAGCTCTTTGGGGTAGTGTTTGATCTGA || || A_01_P018423 || || || PLATE3_E12 Rhesus Macaca mulatta cDNA, mRNA sequence [BM423201] || || 6277257	0.21	-1.03	-1.77	-0.01	2	0.43	1.62	1.12
6277258	|| || AGTTCCCAAGCTTCTGCAGGGGGTGATCTTTGCTCTTGTCCTGAGAAATAACAGTGCTGT || NM_013397::BC107435 || A_01_P007270 || || || Homo sapiens chromosome 6 open reading frame 49 (C6orf49), mRNA [NM_013397] || || 6277258	-0.42	-1.25	-1.3	-0.51	1.55	-0.11	1.75	0.24
6277316	|| || CAAATTGTGCAGGGCAGTAAATAATGAAACCAAATTTCCTCAAGAAATAACTGAAGAAGG || NM_138806 || A_01_P017057 || || || Homo sapiens MOX2 receptor (MOX2R), transcript variant 1, mRNA [NM_138806] || || 6277316	-0.51	-0.4	-0.21	-0.18	-1.1	-0.42	-0.89	-0.76
6277318	|| || TTGCTTTCATATGTGCCTTTCTGTTAGCTTTCTCTGACTCAAGCTGTGGGGCTCCTCTAT || NM_022337 || A_01_P006205 || || || Homo sapiens RAB38, member RAS oncogene family (RAB38), mRNA. [NM_022337] || || 6277318	1.09	-1.56	-0.39	-0.36	2.02	0.14	2.44	1.47
6277360	|| || CCAGCAGCCTGAATACTGTGCCCTCTTGCTTTGGGGGTAACTCCCAAAAACCCTGCCTTA || NM_005995::AY229977 || A_01_P011342 || || || Homo sapiens T-box 10 (TBX10), mRNA [NM_005995] || || 6277360	0.3	-2.03	-2.06	-0.35	1.61	-0.37	1.36	2.41
6277456	|| || ACCTTATGTGAGCTCCAGCCCAGTCCAGGCATCAGGAGGCTGTTACGATGTGGAGCTTCT || NM_173588 || A_01_P006456 || || || Homo sapiens hypothetical protein FLJ37794 (FLJ37794), mRNA. [NM_173588] || || 6277456	0.24	0.48	0	0	0.42	0.56	0.64	0.68
6277542	|| || TGGGTGACACAGAATCAACAGTAACTGAGAGAAACGAATTCATTTTGTAAATAATGTTCG || NM_198463 || A_01_P018981 || || || Homo sapiens FLJ42117 protein (FLJ42117), mRNA. [NM_198463] || || 6277542	0	0.15	0	0	-0.26	-0.16	0	-0.1
6277548	|| || ACTGTAAACATCCTACACTCTCAGCTCGGATCGTTATAACGATCCGGTATCGAACGTAAC || || A_01_P011437 || || || || || 6277548	0	0.14	0.15	0.44	-0.34	0	0	-0.22
6277562	|| || AAACAGAACCACAAACCTTTTCAAATAATAAAAATAAAGGTATTTTGAAGATGGCCTGTG || NM_000662 || A_01_P015021 || || || Homo sapiens N-acetyltransferase 1 (arylamine N-acetyltransferase) (NAT1), mRNA. [NM_000662] || || 6277562	-0.19	-0.52	-0.07	-0.68	-1.45	-0.91	-0.52	-1.28
6277576	|| || CTGGGGGGACACAGGCTGGAGTGTTCTCCATTCTACTGGTTCTACACTGTGAGGTGGCAA || NM_003748::NM_170726 || A_01_P015818 || || || Homo sapiens aldehyde dehydrogenase 4 family, member A1 (ALDH4A1), nuclear gene encoding mitochondrial protein, transcript variant P5CDhL, mRNA. [NM_003748] || || 6277576	-0.08	-0.98	-1.2	-0.19	1	-0.24	1.09	0.32
6277579	|| || CTATTGCTGTTTCCATCCCTCAAAATGGTAGAAGAGATTTTCAACAGCAAATAAAGAATG || NM_014985 || A_01_P005183 || || || Homo sapiens KIAA0912 protein (Cep152), mRNA. [NM_014985] || || 6277579	-0.25	-0.04	-0.19	-0.4	-0.55	-0.49	-0.8	-0.38
6277630	|| || ATTAAGGGGGAAATGTGATTTGTGCCTTTCATCTGTGATTCCTATAAGAGCTTTGTCTTC || NM_015987 || A_01_P006335 || || || Homo sapiens heme binding protein 1 (HEBP1), mRNA. [NM_015987] || || 6277630	-0.88	-1.44	-2.5	-0.97	1.18	-0.45	1.67	-0.38
6277635	|| || ATGACTAATACAGAAAGGAAACATGGCGTCGGGGAGAGGGATAAAAACCTGAGTGCCATA || NM_207585::L41944 || A_01_P010152 || || || Homo sapiens interferon (alpha, beta and omega) receptor 2 (IFNAR2), transcript variant 1, mRNA [NM_207585] || || 6277635	-0.03	-0.88	0.23	-0.71	-1.56	-1.76	-1.23	-1.33
6277636	|| || TATAGCCTGAGAAACAAGGAGGTAAAAGAGGCCGTTAGGAAAGCCCTGAGCAAATCAAAG || NM_001005283 || A_01_P004029 || || || PREDICTED: Homo sapiens olfactory receptor, family 9, subfamily Q, member 2 (OR9Q2), mRNA [XM_166915] || || 6277636	-0.45	1.07	-0.39	0.64	-1.28	-0.67	-0.94	-1.43
6277691	|| || CCTGCCCTCGCTCTCACCTCCGAGGCCTCCTCTGCCTGGGAGAGATTACAGGCGAATTCC || NM_017877 || A_01_P002635 || || || Homo sapiens chromosome 2 open reading frame 18 (C2orf18), mRNA. [NM_017877] || || 6277691	0.35	1.81	1.58	0.5	-0.95	0.14	-1.81	-0.99
6277739	|| || GTGACAAGTGTAACACCATCATCTGGGGGCTCATCCAGACCTGGTACACCTGCACAGGTG || NM_017702 || A_01_P015547 || || || Homo sapiens hypothetical protein FLJ20186 (FLJ20186), transcript variant 2, mRNA [NM_017702] || || 6277739	-0.48	-1.9	-1.26	-0.91	1.06	-0.62	1.95	0.47
6277752	|| || GGATGACTTGTTCATTTTTCTCTCCCTCTTTTTCTCTGTATATTTATGACCAGAGCAAAA || NM_004789::AK027597 || A_01_P004315 || || || Homo sapiens LIM homeobox 2 (LHX2), mRNA [NM_004789] || || 6277752	0	0	0	0.24	0.67	0.41	0.88	0.18
6277755	|| || ATATGTGGGGGACGTGCTAAAATGTCTGAATGAAACATGACAGCAGAGAAAGATGCCACT || NM_181501 || A_01_P011854 || || || Homo sapiens integrin, alpha 1 (ITGA1), mRNA. [NM_181501] || || 6277755	-0.07	-1.99	-1.95	-0.88	0.65	-0.07	1.07	-0.21
6277775	|| || CATCTCCTGAGCCATCAGTGAAGCTAACACAGAAACAAGAGAGATATTCTGGGGACTCAT || NM_000639 || A_01_P000526 || || || Homo sapiens Fas ligand (TNF superfamily, member 6) (FASLG), mRNA. [NM_000639] || || 6277775	-0.6	-1.34	-1.15	-0.63	0.63	0.18	1.02	-0.07
6277875	|| || AAACATAAGGCAGTCTGTAACAAACTCTATCAAAGCAGGCCTGACTGACCAGGTGTCTCA || NM_022374::AK026946 || A_01_P013996 || || || Homo sapiens ADP-ribosylation factor-like 6 interacting protein 2 (ARL6IP2), mRNA [NM_022374] || || 6277875	-0.29	-0.1	1.06	-0.54	-0.82	-1.3	-0.59	-1.61
6277902	|| || CTTACTAAACTGACTGCCTCAAGTCCAGGCAAGTTACAATGCCTTGTTGTGCCTCAATAA || BC025420 || A_01_P013761 || || || Homo sapiens C1q domain containing 1 (C1QDC1), transcript variant S, mRNA [NM_032156] || || 6277902	0.28	0.82	1.03	0.38	0	-0.15	-0.14	0
6277956	|| || CCATAACCGGCCCCCAGCCCCTGCCCCTCCCACTCGGGCCCCTCCTCCTGCAAACCCCGC || NM_178543 || A_01_P015466 || || || Homo sapiens ectonucleotide pyrophosphatase/phosphodiesterase 7 (ENPP7), mRNA. [NM_178543] || || 6277956	0.1	0.68	0.44	0.26	-0.45	-0.03	0.04	-0.49
6278006	|| || CAAAAGTATTATAAGAAAAAAGCGTTAAATATAATAAACTAATTTAAGAAGTGATAAAGT || || A_01_P014077 || || || Homo sapiens MCM8 minichromosome maintenance deficient 8 (S. cerevisiae) (MCM8), transcript variant 1, mRNA. [NM_032485] || || 6278006	0	-0.27	-0.56	0	-1.05	-0.55	-0.78	-0.4
6278051	|| || AAGCATGCAGTTCTCACCTCCATTTAGGCCCCCATCAGATGAGGGTCAGGAATTTAGCTG || || A_01_P006584 || || || || || 6278051	-0.07	-0.45	-0.09	0.22	1.02	0.08	0.53	0.46
6278064	|| || TTTTGGAAAGCTTGGGGGTCTTTTTAGATTTTAATCCCTACTTTCTTAATCTGCGGTACA || || A_01_P005277 || || || PREDICTED: Macaca mulatta similar to epithelial stromal interaction 1 isoform 1 (LOC700208), mRNA [XR_011279] || || 6278064	0.15	-2.18	-1.06	-0.95	1.93	0.14	2.29	1.14
6278084	|| || GACCCGTTCTTCAGCCCCAAATCATGTGCTTTGGGATGAGTGTAAATAAAACGGGGCTGT || NM_016068 || A_01_P004309 || || || Homo sapiens tetratricopeptide repeat domain 11 (TTC11), mRNA. [NM_016068] || || 6278084	0.09	-1.48	0.11	-0.73	1.61	-0.02	1.88	0.87
6278143	|| || AGGAGAGGCTGAGAAATGATGCCCAGGAGCAGCGGGCTTTAAGTCTTCAGCCCAAAACCT || NM_053283 || A_01_P019436 || || || Homo sapiens dermcidin (DCD), mRNA. [NM_053283] || || 6278143	-0.34	-0.09	0	-0.7	0.22	0.31	0.61	0.23
6278222	|| || AGCTCCCTGAGAGCAGTGGGGGTGTCCCAGGCTAGAGCAACCTGTTCTCTCCTGGTCCCA || || A_01_P013918 || || || PREDICTED: Macaca mulatta similar to NADPH dependent diflavin oxidoreductase 1 (LOC706056), mRNA [XR_010838] || || 6278222	-0.19	-0.86	-1.27	-0.58	1.64	0.09	2.16	1.85
6278357	|| || TCATGACACAGGCTGCAACCCAGCAGAGGGCAGCTAGGTGGACATTTCTCCTGGTTGGAA || NM_003321 || A_01_P018876 || || || Homo sapiens Tu translation elongation factor, mitochondrial (TUFM), mRNA. [NM_003321] || || 6278357	0	-0.26	-0.31	-0.06	0.26	0	0.39	0
6278552	|| || GGGGTAGAGATAGACACGTTTTTAGATGGTACATTTAAGTCAAGAGTTGGAAGGGTCATA || NM_003920::BC050557 || A_01_P016583 || || || Homo sapiens timeless homolog (Drosophila) (TIMELESS), mRNA [NM_003920] || || 6278552	0.11	0.25	-1.25	-0.36	0.7	0.66	1.17	0.4
6278578	|| || GAGGGGCCCCCAACCTGACTATCATGGACGAGAGATTTGATGGATAGAATAAAAGGCTGC || NM_033506 || A_01_P005222 || || || Homo sapiens F-box protein 24 (FBXO24), transcript variant 1, mRNA [NM_033506] || || 6278578	-0.28	-0.3	0.04	-0.31	1.08	-0.03	1.15	0.43
6278586	|| || AAGATCTCTGAGGAGTTCCCTAGGGACAACTGAGCAGCCTCCGGAGAGGGGCCGTTAATA || NM_006770 || A_01_P010358 || || || Homo sapiens macrophage receptor with collagenous structure (MARCO), mRNA. [NM_006770] || || 6278586	-0.41	0.53	-0.75	-1.01	1.49	1.06	0.47	0.71
6278634	|| || ATCCTGTCTGGGGGGAAGGACAAGTCAGGGACCACTTGCTGAAGCACAAAGAGCCCTTGT || NM_003830 || A_01_P013315 || || || Homo sapiens sialic acid binding Ig-like lectin 5 (SIGLEC5), mRNA. [NM_003830] || || 6278634	-0.19	-1.07	-0.92	-0.28	1.08	0.1	1.17	0.37
6278649	|| || ATGTGGCAAACCTTTTAAGATTCCCTCAACCCTTGCTAAACATAAAATAATATATGCTGG || NM_003430 || A_01_P006689 || || || Homo sapiens zinc finger protein 91 (HPF7, HTF10) (ZNF91), mRNA. [NM_003430] || || 6278649	-0.44	-0.25	-0.69	-1.62	0.62	0.04	0.36	-0.11
6278725	|| || CTGAATTGTCTGTTGATGAGATTTTCAGACCTTTTCATGAGAACTGGAAATGTAGCTGGG || || A_01_P011212 || || || ILLUMIGEN_MCQ_5177 Katze_MMBR Macaca mulatta cDNA clone IBIUW:5985 5' similar to Bases 207 to 967 highly similar to human Unigene Hs.351680, mRNA sequence [CN641683] || CN641836 || 6278725	0.37	0.59	1.21	0.3	0	0	0	-0.47
6278733	|| || GGCACCCACCATTTCTGCCACAGGATCCAGGCAGCCACTGGGAGCAGTTAGCTTTCTTTA || NM_021226 || A_01_P006101 || || || Homo sapiens Rho GTPase activating protein 22 (ARHGAP22), mRNA. [NM_021226] || || 6278733	0	0	-0.27	-0.47	0.38	0	0.44	0.73
6278740	|| || TCAGTGTAACAACATGGCCAGTGCCCGTTCCCCACTCCCTTGCCCCAAAAGGATCTGGAA || NM_002904 || A_01_P005982 || || || Homo sapiens RD RNA binding protein (RDBP), mRNA [NM_002904] || || 6278740	0.5	1.06	0.43	0.15	-0.82	0.15	-0.36	-0.37
6278745	|| || TCCTAGTGGGTTTGGGGGGTTGGGTTCCTGAATGCACCATAATCGCTGTATGAAATATTA || NM_006201::AB209465 || A_01_P018233 || || || Homo sapiens PCTAIRE protein kinase 1 (PCTK1), transcript variant 2, mRNA [NM_033018] || || 6278745	-0.49	-1.18	-0.44	-0.32	1.55	0.16	1.65	-0.08
6278847	|| || ACCTGTGTGGCCCAGTTCTGAAAGCTTTATGCAAACAGTTGAATTTTAACTGGGGTTGAT || NM_021205 || A_01_P007186 || || || Homo sapiens ras homolog gene family, member U (RHOU), mRNA. [NM_021205] || || 6278847	0.44	-1.13	-1.56	-0.19	1.61	0.78	2.85	0.76
6278857	|| || TCACAATAGTAATCAAAACATACATAACATTGAAACAGAAGGAAATGCTGTGGACCACAG || NM_003760::AB209119 || A_01_P008611 || || || Homo sapiens eukaryotic translation initiation factor 4 gamma, 3 (EIF4G3), mRNA [NM_003760] || || 6278857	0	-0.4	0	-0.81	-1.44	-1.19	-0.97	-0.62
6278908	|| || CTGTCCCCTGATCAGCAAGTGGCCGTGCCTGGCTACAGAGAGTGTGAGGGGCTTGTCTCA || NM_014448 || A_01_P003167 || || || Homo sapiens Rho guanine exchange factor (GEF) 16 (ARHGEF16), mRNA. [NM_014448] || || 6278908	-0.53	-0.24	-0.87	-0.05	0.02	0.63	-0.01	0.04
6279009	|| || GTTTTTAATCATGATGAATTGCCTGGGGTCTGTAAGAATGTGGGACTCTGATCTTCCCCC || || A_01_P004176 || || || Homo sapiens hypoxia inducible factor 3, alpha subunit (HIF3A), transcript variant 1, mRNA [NM_152794] || || 6279009	0.17	0	-0.52	-1.05	0.93	0.87	1.22	0.34
6279029	|| || TTTTCTTCCAGATACAGGGGGATACCTGCCTGTTTTTCAAAGTGTTTATTTACTGCTGTT || NM_003877::BC070039 || A_01_P001956 || || || Homo sapiens suppressor of cytokine signaling 2 (SOCS2), mRNA [NM_003877] || || 6279029	1.22	-0.52	-1.4	-0.57	1.57	0.16	2.09	1.92
6279046	|| || CTCCAGCATCTGAGTTTGGGGGTGTCAGAAACAGGGGAGCAGAAGGAGAAGAAAACTGCC || NM_024029 || A_01_P018125 || || || Homo sapiens hypothetical protein MGC3262 (MGC3262), mRNA [NM_024029] || || 6279046	0.07	-2.28	-1.17	-0.46	1.38	0.24	1.62	-0.16
6279056	|| || CCTGCCCACTCCCCTCCCCCATCCCCAAGTTTGCACCTCCCGGAGCAGCAGCACCTGGGC || NM_000704 || A_01_P014460 || || || Homo sapiens ATPase, H+/K+ exchanging, alpha polypeptide (ATP4A), mRNA. [NM_000704] || || 6279056	0.18	1.34	-0.12	0.02	-1.33	-0.27	-0.81	-0.51
6279186	|| || CAGGGGACAGGCTTTATTTATTTTTCAGCATGGAAGACCAAACGGACTGAGAGCTGTGCT || NM_015658 || A_01_P002657 || || || Homo sapiens DKFZP564C186 protein (DKFZP564C186), mRNA. [NM_015658] || || 6279186	-0.1	-0.29	-0.17	-0.49	0	0.25	0	0.18
6279227	|| || TTTAAGTGATTTATGGACAGGTTCCTTTATAGCCGAGAAGGTCTCACTTGTATGCTAGAA || NM_014895::AB023226 || A_01_P019241 || || || PREDICTED: Homo sapiens chromosome 6 open reading frame 84 (C6orf84), mRNA [XM_376518] || || 6279227	0	-0.22	-0.45	0	0	0.38	0.79	0.21
6279286	|| || GCCTACCTATGAAATCCCAGGCGTAAAGGGGGATGTTCTATGCCGGCTGAGCAAGACAAA || NM_022377 || A_01_P004926 || || || Homo sapiens intercellular adhesion molecule 4, Landsteiner-Wiener blood group (ICAM4), transcript variant 2, mRNA. [NM_022377] || || 6279286	0.01	-2.68	-0.79	-0.5	1.81	0.53	2.07	0.49
6279303	|| || ATCAACTTCTTGGTCAAGGTCTTGGGGGAGCAAAGCCTGCAACAGACGGGAGTGCCTGCT || NM_005421 || A_01_P001136 || || || Homo sapiens T-cell acute lymphocytic leukemia 2 (TAL2), mRNA [NM_005421] || || 6279303	0.35	-1.74	-0.71	-0.67	1.34	0.56	1.87	0.9
6279597	|| || TATTGCAGCCTACTGGAAAGAAGGGGGAGTTGGTTAATAGCAGATACTTTTCTTCTAGAA || NM_000112 || A_01_P003610 || || || Homo sapiens solute carrier family 26 (sulfate transporter), member 2 (SLC26A2), mRNA [NM_000112] || || 6279597	-0.57	-1.87	-1.78	-0.64	1.11	-0.29	1.4	-0.21
6279638	|| || CAGTGGTCTCCCAGGTGCCAGACCCAAAAGCTTTTCCTACAGTGATACCCTTTATTTTTA || NM_007040 || A_01_P014660 || || || Homo sapiens heterogeneous nuclear ribonucleoprotein U-like 1 (HNRPUL1), transcript variant 1, mRNA [NM_007040] || || 6279638	0	0	-0.24	-0.81	0.85	0.48	0.51	0.67
6279649	|| || GGTGGAGCCCAGCAAGGCTGGGCGTGTGCAGGCCGGGGAGCATTAAAGGTGGTGATTTTT || NM_004435 || A_01_P008115 || || || Homo sapiens endonuclease G (ENDOG), nuclear gene encoding mitochondrial protein, mRNA. [NM_004435] || || 6279649	-0.18	-0.7	-0.56	-0.58	0.16	0.11	-0.1	0.24
6279658	|| || AAGCAGTTGTCATTTGGAAGTCACTTGTGAATAGATGTGCAAGGGGAGCACATATTGGAT || NM_021129::BC061581 || A_01_P012645 || || || Homo sapiens pyrophosphatase (inorganic) (PP), mRNA [NM_021129] || || 6279658	-0.96	-0.59	-0.62	-1.45	0.94	0.61	1.45	0.91
6279743	|| || ACGGCTGCTGCTTGGGGCCAAAAATGTACAGAGGTGCATGGCTGGCAGTCTTGAGATGGT || NM_024025 || A_01_P013406 || || || Homo sapiens dual specificity phosphatase 26 (putative) (DUSP26), mRNA. [NM_024025] || || 6279743	0.67	0.8	0.78	1.52	0.66	0	0.44	-0.45
6279765	|| || GAAATCCTCTTCAATGAAAAAGATTATGAAGTCCCAATAAAAAGAGATTTGCATTACTGG || NM_024668 || A_01_P001462 || || || Homo sapiens ankyrin repeat and KH domain containing 1 (ANKHD1), transcript variant 3, mRNA [NM_024668] || || 6279765	-0.32	0.17	0.5	-0.27	-0.62	-0.7	-0.7	-0.93
6279784	|| || TGTCTTTAAACACACAATGTAAGCTATAGTTTAATCTGATAACGGTTGCTAGAAGTTGCC || NM_025138 || A_01_P004453 || || || Homo sapiens chromosome 13 open reading frame 23 (C13orf23), transcript variant 1, mRNA. [NM_025138] || || 6279784	0.61	0.69	0.3	0.25	-0.53	0	-1.11	0
6279833	|| || TGTTTCCTCATCTAGATATCCTTGTCTTCCATTAGCTCCTATTAGCAGCACTGGGGCCAA || NM_173623 || A_01_P002047 || || || Homo sapiens hypothetical protein FLJ35808 (FLJ35808), mRNA. [NM_173623] || || 6279833	-0.47	-0.88	-1.37	-0.85	1.51	-0.16	1.51	0.33
6279861	|| || AAAGAAAAGATAAGGTGCTCGTTCTAGCATAAATTAAAAGGTCCAAGGGGATTTAATCTG || || A_01_P000155 || || || Homo sapiens chromosome 1 open reading frame 24 (C1orf24), mRNA [NM_022083] || || 6279861	-0.3	-1.13	-1.76	-0.41	1.08	0.02	1.41	-0.39
6279885	|| || CCCAGAATTTTGTTCCACCCTGCTTAGTTGTTTGCTTATGAAGGTATTCTTGTTTCTACC || NM_004598 || A_01_P004722 || || || Homo sapiens sparc/osteonectin, cwcv and kazal-like domains proteoglycan (testican) (SPOCK), mRNA. [NM_004598] || || 6279885	0	1.04	0.58	0.88	0	0	-0.32	0
6279927	|| || AGAGTGGGGACCCCTCCCTATTACAGATGAGAACACAGAGGGGACATGAACTCCTTGGAG || NM_198440 || A_01_P020187 || || || Homo sapiens Der1-like domain family, member 3 (DERL3), transcript variant 1, mRNA. [NM_198440] || || 6279927	0.21	-0.23	-0.3	-0.34	0.24	0.1	0.17	0.64
6279935	|| || TGGGAGGATGTGAATTGTTAGTTTCTGAGTTTTACCAAATAAAGTAGAATCTAAGAAGAA || NM_001923 || A_01_P000844 || || || Homo sapiens damage-specific DNA binding protein 1, 127kDa (DDB1), mRNA [NM_001923] || BM476031 || 6279935	0	-0.11	0	0	0	0.12	0.26	0.25
6279960	|| || TCTGTCCCCGTCGACATGTTCAGTGCCTGGTGGGGCTGTGGAGTCCACTCATCCTTGCCT || NM_014593::BC002504 || A_01_P008476 || || || Homo sapiens CXXC finger 1 (PHD domain) (CXXC1), mRNA [NM_014593] || || 6279960	0.58	-0.06	0.4	0.6	0.52	1.2	1.35	1.72
6280020	|| || CCGTCCTTCCTCCAGAGAGCTTTGTGGTTCTCCACCGGCCCAACCAGGACCAGATCCTCA || NM_002593::BC000574 || A_01_P019722 || || || Homo sapiens procollagen C-endopeptidase enhancer (PCOLCE), mRNA [NM_002593] || || 6280020	-0.07	0	-0.18	0.01	0.3	0.81	0.93	1.01
6280081	|| || GTGCCAGGGGGAGAAGGCACCCAGCCATCCTGACCCAGCGAAGAGCCAACTATCCCAAAT || NM_005532 || A_01_P014437 || || || AGENCOURT_11830463 NICHD_Rh_Ov1 Macaca mulatta cDNA clone IMAGE:6916521 5', mRNA sequence [CB309570] || || 6280081	-1.02	-1.1	-0.87	-0.31	1.79	0.42	0.56	1.56
6280183	|| || TGTTTGCTCAGCGACTAAAGACACTTCGGGACAAAGATGGCTTCGGGGCTGTGCTCTTTT || BC063854 || A_01_P006290 || || || PREDICTED: Homo sapiens myosin IG (MYO1G), mRNA [XM_374431] || || 6280183	0.57	-0.4	0	-1.5	1.99	0.73	2.11	0.84
6280273	|| || AAAGAGTGTGTTCTGGGCTGGACCCAGCCTCCTGTTTGTGAATAAAAACTCTTCTTCTCT || || A_01_P007137 || || || PREDICTED: Macaca mulatta similar to short-chain dehydrogenase [XR_010179] || || 6280273	0.56	0	-0.19	0.36	1.14	0.47	0.59	0.78
6280301	|| || TGCCCACTCTCCTCCACCTGCCTCCTCCTCCTTATCAAGATGGGGCAGAAAACTTCCAGA || || A_01_P013305 || || || Homo sapiens zinc finger, matrin type 5 (ZMAT5), transcript variant 2, mRNA. [NM_001003692] || || 6280301	0.41	0.95	0.63	0.22	-0.26	0.24	-0.63	-0.61
6280303	|| || TGGGGGTACCCTTTTTTGTTACTGTTTTCAAAACAGTGAATTACTGTCACCTTGATGTAC || NM_006253 || A_01_P001441 || || || Homo sapiens protein kinase, AMP-activated, beta 1 non-catalytic subunit (PRKAB1), mRNA. [NM_006253] || || 6280303	0.14	-0.23	0	-1.55	1.32	0.28	1.82	0.65
6280367	|| || TTTATGGTGCATTATGGGGGCATTGTCTTTTTAGATGCCCAAATCCTTAGATCTGGCATG || NM_003474 || A_01_P013522 || || || Homo sapiens a disintegrin and metalloproteinase domain 12 (meltrin alpha) (ADAM12), transcript variant 1, mRNA [NM_003474] || || 6280367	-0.19	-1.17	-1.06	-1.39	1.46	-0.37	2.19	0.13
6280527	|| || TTGATAAATCAAGCAAACACCTTTCTAGGAAAACGGGATACAATGACCGACACTCAGATG || NM_000810 || A_01_P006409 || || || Homo sapiens gamma-aminobutyric acid (GABA) A receptor, alpha 5 (GABRA5), mRNA. [NM_000810] || || 6280527	-0.49	-0.34	-0.72	-0.35	-1.2	-0.78	-0.84	-1.37
6280538	|| || GTGTTCAAGCACAGCAGTCCCATTTGGAGGTTATTTTGATACTGCGATGAATGAGGGGAA || NM_001011655 || A_01_P013175 || || || Homo sapiens transmembrane protein 44 (TMEM44), transcript variant 2, mRNA. [NM_001011655] || || 6280538	-0.64	-1.18	-0.43	-1.04	1.7	0.99	0.5	-0.41
6280572	|| || CCCGTCCCATGAGGGGGCTTTGATGGCCCTGGAGATCCTACAGTAAATAAACCAGCATCC || || A_01_P013202 || || || Homo sapiens seizure related 6 homolog (mouse)-like 2 (SEZ6L2), mRNA. [NM_012410] || || 6280572	0.08	-0.95	-1.29	-0.57	0.13	1.28	1.3	1.3
6280582	|| || GACCTGGGGGACAAGAGCAACAATGTCATAATGAAGTCAGACTTTGGTCAAGAAAGTCCT || NM_020752 || A_01_P009533 || || || Homo sapiens G protein-coupled receptor 158 (GPR158), mRNA. [NM_020752] || || 6280582	0.17	-1.33	-1.63	-0.89	0.95	0.07	1.55	1.84
6280634	|| || TGCCTCCCCCTCCTGTAATCTGTTACTGGTTTTTTGCGGGAGGGGATGGTACAGACTGAA || NM_015950 || A_01_P009115 || || || Homo sapiens mitochondrial ribosomal protein L2 (MRPL2), nuclear gene encoding mitochondrial protein, mRNA. [NM_015950] || || 6280634	0.02	-0.34	0.27	0.17	0.74	0.36	0.49	0.28
6280645	|| || ATCATGTGTATTTGGTATATGGGGCGTGGGACATGCCAGAAGCTGGCCTGGGGTCTCTCC || NM_020431 || A_01_P013753 || || || PREDICTED: Macaca mulatta similar to transmembrane protein 63C (LOC707093), mRNA [XR_011678] || || 6280645	-0.23	0.18	-1.01	-0.32	1.68	0.67	1.46	-0.06
6280650	|| || TTGTTATTAAGCAGACTTAAGGGCCTGTGGGGGAAGGCTGTCAACCCATTGTCAGATCAG || NM_012459 || A_01_P009664 || || || PREDICTED: Macaca mulatta hypothetical protein LOC702351 (LOC702351), mRNA [XR_011940] || || 6280650	-0.31	-2.36	-1.02	-1.08	1.33	-0.42	1.58	0.81
6280725	|| || GAAGCAGAGGGGGGCCTGGGAGACCCTGGGGACTTCAGTGACATCCAGTGGACCCTCTAG || NM_020183::AF231338 || A_01_P004605 || || || Homo sapiens aryl hydrocarbon receptor nuclear translocator-like 2 (ARNTL2), mRNA [NM_020183] || || 6280725	-0.12	-1.23	-1.37	-0.44	0.78	-0.35	0.97	-0.05
6280882	|| || TACATTAAAAGCCACGCTTTCATGGTGAAAGACAAAATGGGGAGTGACTGAGGTGCTGAC || NM_024693 || A_01_P019785 || || || Homo sapiens enoyl Coenzyme A hydratase domain containing 3 (ECHDC3), mRNA. [NM_024693] || || 6280882	-1.99	-1.32	-0.71	-0.93	0.17	0.01	0.31	-0.68
6280886	|| || ATTCTACTTTTGTCCTTGCAAACAGAAGATACTACACCTGGGCTTAAGGCCTAAGGAAGC || NM_007359 || A_01_P013037 || || || Homo sapiens cancer susceptibility candidate 3 (CASC3), mRNA. [NM_007359] || || 6280886	0	0	0.39	-0.03	0	-0.45	-0.91	-0.63
6280913	|| || GAGGGTGGGATTCTGGGGGAGTTTTTGGTTTTTCTGTTTTCTGTCATGTAAAACTTCTGT || NM_018944 || A_01_P005346 || || || Homo sapiens chromosome 21 open reading frame 45 (C21orf45), mRNA. [NM_018944] || || 6280913	-0.24	-1.53	-1.47	-0.42	1.72	0.05	1.56	-0.06
6280985	|| || CTTCGCCGTGGGACCTCCCTAGCTTGCCCACGCCGCGCACTCTGCGTCCCCCACGCCAGC || NM_031945 || A_01_P020136 || || || Homo sapiens tetraspanin 10 (TSPAN10), mRNA. [NM_031945] || || 6280985	0.23	1	1.1	-0.04	-0.13	-0.07	-0.33	-0.82
6280986	|| || CTGGGGATTGGGTGCCATCTCTCTGGGGGTAACACAACGGGCAAGAGGTCACTATGGTAT || NM_144772 || A_01_P009140 || || || Homo sapiens apolipoprotein A-I binding protein (APOA1BP), mRNA. [NM_144772] || || 6280986	-0.33	-0.6	-1.9	-0.52	1.71	-0.15	1.51	0.39
6280996	|| || AGCCAAGCAAATGCCTGCCAAATTTTACAGATTTACCTTGTGAGAAGAGGTGGCCCCATA || NM_000129::BC027963 || A_01_P000530 || || || Homo sapiens coagulation factor XIII, A1 polypeptide (F13A1), mRNA [NM_000129] || || 6280996	-0.28	0	-0.71	-0.46	1.02	-0.06	0.55	1.17
6281046	|| || TGTGGGTGTGCTGGTGTGTAAGGGGGAAAGGGTCTTTACTGGTTTTATTTAAATAAAGTA || NM_030645 || A_01_P013273 || || || Homo sapiens KIAA1720 protein (KIAA1720), mRNA. [NM_030645] || || 6281046	-0.48	-0.93	-0.86	-0.6	1.42	0.77	1.79	0.8
6281080	|| || ACTGGGACTGACGGGGGTTAAAGGGCATTTTACTAAGGCAGCTAAGACATATTCAGACAT || NM_005465 || A_01_P007378 || || || Homo sapiens v-akt murine thymoma viral oncogene homolog 3 (protein kinase B, gamma) (AKT3), transcript variant 1, mRNA [NM_005465] || || 6281080	-0.33	-1.91	-2.3	-0.82	1.34	-0.43	1.7	-0.09
6281155	|| || TGCTTCAAGGCAGCTGTGAGATACTAGAAAGCAAAAATTCTTACTCCTATGTCTGTGTCA || NM_153183 || A_01_P019658 || || || Homo sapiens nudix (nucleoside diphosphate linked moiety X)-type motif 10 (NUDT10), mRNA [NM_153183] || || 6281155	-0.21	-0.29	-0.55	-0.15	0.09	0	0	0.04
6281189	|| || GCATGACCTAGCCACTGCTGGGGGTTTTCTTCTATAACGTTGTCCTTGTGAAAACTTTTG || NM_002247 || A_01_P002984 || || || Homo sapiens potassium large conductance calcium-activated channel, subfamily M, alpha member 1 (KCNMA1), mRNA [NM_002247] || || 6281189	-0.45	-1.54	-1.12	-0.42	2.59	1.2	2.88	2.13
6281193	|| || CCCACCTCCTGCCTGCCATTCTGACCTCTTCTCAGAGCACCTAATTAAAGGGGCTGAAAG || NM_019056::BC107805 || A_01_P008916 || || || Homo sapiens neuronal protein 17.3 (P17.3), mRNA [NM_019056] || || 6281193	0.04	1.7	1.52	0.42	-1.66	0.49	-1.52	-1.06
6281237	|| || CAGGGGCTTGTCTGTCTGGAGGCAGTTTGCTCATAATAAACTATAAAATATGGTCATTTT || NM_024928 || A_01_P013669 || || || Homo sapiens oligonucleotide/oligosaccharide-binding fold containing 1 (OBFC1), mRNA. [NM_024928] || || 6281237	0.05	0	0	-0.42	0.24	0.44	0.79	0.29
6281264	|| || AACTCTCCTAGCAAATGAACTCTCACATCAATCGACAAGCATTGAGGTACCTATTGTGAG || NM_030769 || A_01_P004943 || || || Homo sapiens N-acetylneuraminate pyruvate lyase (dihydrodipicolinate synthase) (NPL), mRNA. [NM_030769] || || 6281264	-0.62	-0.26	-0.47	0.04	0.07	0.33	-0.04	0.08
6281314	|| || GATGCTCCGGGAAAACACCTTGGGTTACACTCGCCAACATCTCGGGGCAGTTGGACCTAT || NM_006015 || A_01_P012856 || || || Homo sapiens AT rich interactive domain 1A (SWI- like) (ARID1A), transcript variant 1, mRNA [NM_006015] || || 6281314	-0.84	-0.61	0	-1.61	0.9	-0.26	1.6	0.34
6281571	|| || AGGAATCGATCAAGAAGTGGGGGCCACAAACGGAGTTTTGACTGAGTATTTGATAGTTAA || NM_024045::BC000272 || A_01_P014980 || || || Homo sapiens DEAD (Asp-Glu-Ala-Asp) box polypeptide 50 (DDX50), mRNA [NM_024045] || || 6281571	-0.3	-2.09	-2.24	-0.83	0.83	-0.21	1.52	0.49
6281651	|| || TTTTTTCAGTGACAGTCTGTAGCAGTTGAAGCTGTGAATGTGCTAGGGGCAAGCATTTGT || NM_001260 || A_01_P010217 || || || Homo sapiens cyclin-dependent kinase 8 (CDK8), mRNA [NM_001260] || || 6281651	-0.11	-2.2	-1.23	-1.27	0.83	-0.14	1.82	0.12
6281719	|| || TTGCACTGAATTTGGGGGAGCTGCACGGTACCAGCAGTTTATTGGGATGCAGATATATAA || NM_138447 || A_01_P002419 || || || Homo sapiens zinc finger protein 689 (ZNF689), mRNA. [NM_138447] || || 6281719	-1.56	-1.35	-1.35	-0.74	1.78	-0.61	1.83	1.79
6281769	|| || TTAGAAGCAAGTTTCTCCTCAGAGTTCTCAAGCAGGGGTTGCTCTTCGAGAAGGGGAACA || NM_080741 || A_01_P017330 || || || Homo sapiens sialidase 4 (NEU4), mRNA. [NM_080741] || || 6281769	0.03	-1.11	-1.23	-1.13	1.65	0.77	1.92	-0.34
6281770	|| || AACAGCTCTGATCATTTTGGGCTTTAGGTCTCTGTGACTGGTGATTTCGTGGGTTGAAAC || NM_014930 || A_01_P008845 || || || Homo sapiens zinc finger protein 510 (ZNF510), mRNA. [NM_014930] || || 6281770	-0.19	0	-0.07	0.11	0.45	0	0.55	0.72
6281771	|| || CTGTTTTAGGTGTGTGTGTCCAGAGTGAGCAAGGACTATGTTTTTGGATTGTCAAAGAGG || NM_004290 || A_01_P002360 || || || Homo sapiens ring finger protein 14 (RNF14), transcript variant 1, mRNA [NM_004290] || || 6281771	0.3	0.38	0.77	1.08	0.16	0	0	0
6281813	|| || GAAACTGACTCAATATTTCAGGTTTAGCTCTACCCAAAAGCAGCAGACATGTAAGCAGAT || NM_015525::DQ005633 || A_01_P014494 || || || PREDICTED: Homo sapiens inhibitor of Bruton agammaglobulinemia tyrosine kinase (IBTK), mRNA [XM_371835] || || 6281813	0	0.86	0	0.6	0.13	-0.48	-0.77	-0.84
6281837	|| || TGGCAATAAATATTCGAAGCCTGCAGAATCCAGCTACAAACATAGAGGGTTTTGCTCTTG || NM_033358 || A_01_P005343 || || || Homo sapiens caspase 8, apoptosis-related cysteine protease (CASP8), transcript variant E, mRNA [NM_033358] || || 6281837	-0.13	0.41	0.22	0.4	0	-0.35	-0.45	0
6281905	|| || GACTACACACCAATTGAGAAAACTGCCATTACTGTGATATTTCTGAATACTACCAAACAG || NM_014886 || A_01_P015374 || || || Homo sapiens TGF beta-inducible nuclear protein 1 (TINP1), mRNA [NM_014886] || || 6281905	-0.86	-0.19	-0.31	-0.19	0.24	0.66	0	-0.08
6281966	|| || CTAGAAACCAGGGGGCAACAACTATTGAGATGGTTTCTGTATTCAGTGAAAAATTCTATT || NM_203463 || A_01_P011231 || || || Homo sapiens LAG1 longevity assurance homolog 6 (S. cerevisiae) (LASS6), mRNA. [NM_203463] || || 6281966	-0.69	-1.87	-2.19	-1.04	0.79	-0.75	1.08	0.52
6281998	|| || AGAATAGAGAAGCTATGTTGGGGCACATGTCCTGCAAATATGGCCCTAGAAACAAGTGAT || NM_002397 || A_01_P020202 || || || Homo sapiens MADS box transcription enhancer factor 2, polypeptide C (myocyte enhancer factor 2C) (MEF2C), mRNA [NM_002397] || || 6281998	-0.33	-0.38	-0.13	-0.56	0.31	0.09	0.04	0.2
6282043	|| || TTTTGTCCCCTCATTCTGCATTAATAATAGCTAATAATAAATGCATAGAGCAATTAAACT || NM_022807 || A_01_P017861 || || || Homo sapiens small nuclear ribonucleoprotein polypeptide N (SNRPN), transcript variant 4, mRNA [NM_022807] || || 6282043	-0.11	0	-0.84	0.27	0.52	0.76	0.39	0.92
6282045	|| || TTCCTGCTTGGACTCCGGGTCTCCCTAGGATACGCCCCAGTAGCATTTGCTGTGTAGTCT || || A_01_P014104 || || || ILLUMIGEN_MCQ_35277 Katze_MMPL Macaca mulatta cDNA clone IBIUW:28183 5' similar to Bases 1 to 267 highly similar to human KNS2 (Hs.20107), mRNA sequence [CO725491] || || 6282045	0.24	-0.12	-0.83	0.21	1.06	-0.04	1.46	1.6
6282067	|| || CTAGAGAACTGCCCACAACAGTCAGAAGAACTTAGCTGGCCTGGGATCCTCAGGTGGGCT || NM_198491::AK126284 || A_01_P016749 || || || Homo sapiens FLJ44299 protein (FLJ44299), mRNA [NM_198491] || || 6282067	-0.57	-0.73	-0.52	-0.22	-2.14	-1.01	-0.97	-1.66
6282071	|| || AAAGCAGGTGGACCATTCCACTTTTTAGCTCCTATTGATGCACCAAACCAAGTGCCTCAT || NM_022748 || A_01_P007306 || || || Homo sapiens tensin-like SH2 domain containing 1 (TENS1), mRNA [NM_022748] || || 6282071	0	-0.07	-0.15	-0.14	0.33	0	0.23	0.41
6282074	|| || GCAGCGCAGAGAAGGAAAAAAAAGTTTCTCCAAGCAATGGCAAAACTTTACTTTTAAGCA || NM_017864::BK005731 || A_01_P002007 || || || Homo sapiens hypothetical protein FLJ20530 (FLJ20530), mRNA [NM_017864] || || 6282074	-0.66	-0.21	-0.6	-0.69	0	-0.08	0	0.01
6282084	|| || CCAACCCCATTATCTACGGCTACTTCAACGAGAACTTCCGCCGCGGCTTCCAGGCGGCCT || NM_022146::AB040104 || A_01_P011150 || || || Homo sapiens G protein-coupled receptor 147 (GPR147), mRNA [NM_022146] || || 6282084	-0.25	0	-1.65	-0.5	0.68	0.28	0.76	0.5
6282092	|| || CTCCTTTTTTCCTGTAGAGTTGCTAAAGTACAGAATTTAGCAAATAAAAAGGGGCCACCC || NM_144717 || A_01_P013023 || || || Homo sapiens fibronectin type III domain containing 6 (FNDC6), mRNA. [NM_144717] || || 6282092	-1.31	-0.45	-0.76	-0.93	1.55	-0.61	1.93	1.2
6282095	|| || TCCTCAGTGGGGGCAGTTTGCCTTAGATGACAGCTAGGCTTTTCTTCACGCCACCTGCAG || NM_005336 || A_01_P013792 || || || Homo sapiens high density lipoprotein binding protein (vigilin) (HDLBP), mRNA [NM_005336] || || 6282095	-1.11	-2.25	-1.44	-1.54	0.64	-0.73	1.07	-0.41
6282126	|| || GAAGGGCACTGGTGTGGGGGTTCCACCGAGAAGGGGACCTCATCTAGAAAAGAGGTTACA || NM_006278::AK128605 || A_01_P002140 || || || Homo sapiens sialyltransferase 4C (beta-galactoside alpha-2,3-sialyltransferase) (SIAT4C), mRNA [NM_006278] || || 6282126	-0.12	-1.65	-0.47	-0.57	1.07	-0.26	1.65	1.43
6282167	|| || ATGGTCTAGCAGTAGCATCAGTGTCAAGGAAAAACACCCACTACTTAGCAGACTGGGAAA || NM_023080::BX648996 || A_01_P010086 || || || Homo sapiens hypothetical protein FLJ20989 (FLJ20989), mRNA [NM_023080] || || 6282167	0.2	0.64	1.11	0	-0.52	0.27	-0.35	-0.73
6282264	|| || CGCGCCCCTGTTTACAGCGTCCCTGTGTATGTTGGACTGACTGTATAGAATTATAAATCT || NM_002653 || A_01_P010110 || || || Homo sapiens paired-like homeodomain transcription factor 1 (PITX1), mRNA. [NM_002653] || || 6282264	-0.18	-1.86	-1.78	0.28	1.74	0.09	1.28	2.29
6282301	|| || TTCACCTTCTGTGCATCTGGCCTGGGGGCTGTTAGCTCAGAGGAGAGGAGCAAACAGGAA || NM_001043 || A_01_P014082 || || || Homo sapiens solute carrier family 6 (neurotransmitter transporter, noradrenalin), member 2 (SLC6A2), mRNA [NM_001043] || || 6282301	-0.06	-1.86	-1.6	-1.33	1.88	0.42	1.5	1.63
6282303	|| || CTGGGGCTCCGCTTACAATAGTCCTCCCTCTGTTCCTGACCCCCTCACACACACTGGAAA || NM_173659 || A_01_P004023 || || || Homo sapiens hypothetical protein MGC29784 (MGC29784), mRNA [NM_173659] || || 6282303	0.43	0.67	0	0.08	-0.41	-0.06	-0.51	0.05
6282402	|| || CCTTTCCATTGTTGCATCTTGAATTTTTAAAGATGTCTAGAATTCAGGATGCTAGGGGCT || NM_007038 || A_01_P007500 || || || Homo sapiens a disintegrin-like and metalloprotease (reprolysin type) with thrombospondin type 1 motif, 5 (aggrecanase-2) (ADAMTS5), mRNA [NM_007038] || || 6282402	-1.06	-2.24	-1.57	-0.84	2.27	-0.73	1.56	0.6
6282405	|| || GGTACGTTTGGCAGTTCACCCCATTAGGGGGTAAATAATTTATGACCATTCATCTGTTTT || NM_001001331::AB210008 || A_01_P013340 || || || ILLUMIGEN_MCQ_9175 Katze_MMBR Macaca mulatta cDNA clone IBIUW:27866 5' similar to Bases 1 to 719 highly similar to human ATP2B2 (Hs.89512), mRNA sequence [CO724724] || || 6282405	-0.18	-1.17	-1.19	-1.03	1.21	0.16	2.91	1.53
6282426	|| || GGGCCTGTAAATACCTATATATAATTCTGTGTGTATTCTCCTGTGTCATGTTGGGGTTTT || NM_033088 || A_01_P006651 || || || Homo sapiens family with sequence similarity 40, member A (FAM40A), mRNA. [NM_033088] || || 6282426	0.2	-0.58	-0.95	-0.3	2.53	0.91	2.42	0.85
6282455	|| || TAAGTATTTGCAGATGGGGCAACATGATATTTGGGTAGCCGATGTCATAATTTGGGGACA || NM_022728::BC022560 || A_01_P019190 || || || Homo sapiens neurogenic differentiation 6 (NEUROD6), mRNA [NM_022728] || || 6282455	-0.11	-1.46	-0.76	-0.61	2.19	0.54	1.58	0.72
6282473	|| || TGCATTCAGAAAATGGCACTTGGGGGACAGGGTGCAGTTGGTCTTTAACCACTTTTCAAT || NM_000494 || A_01_P003122 || || || Homo sapiens collagen, type XVII, alpha 1 (COL17A1), transcript variant long, mRNA [NM_000494] || || 6282473	0.21	-0.41	-1.28	-0.8	1.33	0.07	1.91	1.41
6282505	|| || GGTGGGGTAAGGACTTGGGGACTTGGGCAAGACACACAGGCTCCAAACTGGAGCTTGAAA || NM_000578 || A_01_P005209 || || || Homo sapiens solute carrier family 11 (proton-coupled divalent metal ion transporters), member 1 (SLC11A1), mRNA. [NM_000578] || || 6282505	0.42	-0.44	-1.02	-1.27	0.1	0.56	0.88	0.7
6282517	|| || CTGTATCATCCAGGAAAACCTGAGGGAAAAAATTATAGCAATTAACTGGGCATTGTAGAG || NM_018981::AL832632 || A_01_P010177 || || || Homo sapiens DnaJ (Hsp40) homolog, subfamily C, member 10 (DNAJC10), mRNA [NM_018981] || || 6282517	-0.25	-0.57	0	-0.7	0	0	0.27	0.18
6282571	|| || GAAGCAAACGTCAAGGGGGATATCAGAATAGTCACAAGTTAAAACGTCTGAATTGATATT || NM_030933 || A_01_P017553 || || || PREDICTED: Macaca mulatta similar to Shc SH2-domain binding protein 1 (LOC715404), mRNA [XR_014248] || || 6282571	-0.16	-1.22	-0.62	-0.47	1.59	-0.1	1.85	0.37
6282576	|| || TGGTCTTGGGAGGTGCCTTCTAAGGATGTTCCTGGCGGGGGTACCTGAGCCTGGATTAAA || NM_032486 || A_01_P011833 || || || Homo sapiens dynactin 4 (MGC3248), mRNA. [NM_032486] || || 6282576	-0.29	-1.16	-0.33	-0.57	1.41	-0.1	1.79	0.39
6282738	|| || TCAGAAACATCATGGCAACCCCTAAGAATAGTTTGTGTTGGCTGAGGAATTCTGTTTGGT || || A_01_P013110 || || || Homo sapiens TROVE domain family, member 2 (TROVE2), mRNA. [NM_004600] || || 6282738	-0.24	-0.25	-0.1	-0.49	0.76	2.08	0.33	0.66
6282740	|| || ACTGCCGGAAGTGGATGAACTGAAATGCATTCCTTGCTATCTCAGCGGGCGGCTTGTCCC || NM_170606 || A_01_P005035 || || || Homo sapiens myeloid/lymphoid or mixed-lineage leukemia 3 (MLL3), mRNA [NM_170606] || || 6282740	-0.66	-0.29	0	-0.32	0	0.54	0.04	0.22
6282745	|| || ACAATTGCTGGCAACCGGCAGAAGCTGAGAAACGGGGAACAGGCGCTCCTCCAGAGCCTC || || A_01_P012883 || || || Homo sapiens hypothetical gene supported by BC039313 (LOC284861), mRNA. [NM_201565] || || 6282745	-0.72	-0.19	-0.26	-1.15	0.82	-0.09	0.81	0.65
6282773	|| || TCCCCTCAGCCTGGTGTGTTGGGGGATTAATGGGATTCTCTGGCCTTCATTACCTAGCCT || || A_01_P006253 || || || Homo sapiens hypoxia inducible factor 3, alpha subunit (HIF3A), transcript variant 3, mRNA. [NM_152795] || || 6282773	-0.09	-1.21	-1.69	-0.82	1.39	-0.18	1.57	1.22
6282778	|| || CGATCCGGTAAAAGCTAGTGTTCATCGATGCTACTTGTCCAGAATGGGGCTCAGCACCCA || || A_01_P000088 || || || Homo sapiens chromosome 6 open reading frame 122 (C6orf122), mRNA. [NM_207502] || || 6282778	-0.23	-0.79	-0.95	-0.34	0.59	0.61	1.56	0.72
6282852	|| || TCTCCCTGGGGGCAATCAGTTTCTGGATGTGTTCTAATGGATCTTTGCAGTGCAGAATAT || || A_01_P013101 || || || || || 6282852	0.2	-1.3	-1.7	-1.76	1.96	-0.56	1.65	1.76
6282887	|| || GCCTTTATAAAGGATCCTTTTTACAGGAAAAGCATGAGTGGTGGCTAACCTGACCAATAA || NM_002023 || A_01_P017388 || || || Homo sapiens fibromodulin (FMOD), mRNA [NM_002023] || || 6282887	-0.47	-0.08	-0.17	-0.63	0.34	0.66	0	-0.01
6282906	|| || CCCCGACCACTGCCCAGCCCTCTGCTCCCTCCCCAGAGGAGGCGGGAAGGTGGGCTCTAT || NM_020441::CR604899 || A_01_P017347 || || || Homo sapiens coronin, actin binding protein, 1B (CORO1B), mRNA [NM_020441] || || 6282906	0.15	1.07	0.26	-0.03	-0.9	-0.05	-0.83	-0.81
6282943	|| || ATTTGGCTCCATGGCTTAGGGCAACATATCTATGAAACTTATGGGGATACTTGGGCAGGA || || A_01_P015144 || || || || || 6282943	-0.54	-1.22	-1.33	0.23	1.32	0.42	0.82	1.23
6282947	|| || AATAGGTTGAGGCTTAGAGCTTGGAACAAGGGGGAATAAACCCAGAAAATACAGTTAAAC || NM_002801 || A_01_P018682 || || || Homo sapiens proteasome (prosome, macropain) subunit, beta type, 10 (PSMB10), mRNA. [NM_002801] || || 6282947	-0.67	-2.35	-1.23	-0.73	1.05	-0.72	1.58	0.12
6283009	|| || AGTCCCGCACTCCGCCCTGTAAACTATTTGATTGCACGTGAGTTGCTTTGTTTATGACTT || NM_145178::BC032621 || A_01_P014026 || || || Homo sapiens atonal homolog 7 (Drosophila) (ATOH7), mRNA [NM_145178] || || 6283009	0.58	0.24	0.98	0.18	0.08	-0.14	-0.39	0.05
6283035	|| || CATCAGTATCCAGGAATATAAAGGCAAGAAACTAGTCAACTTACCTGTTAAGTATTCCTC || NM_004388 || A_01_P009539 || || || Homo sapiens chitobiase, di-N-acetyl- (CTBS), mRNA. [NM_004388] || || 6283035	0.08	0.19	0	0	-0.27	0	-0.38	-0.55
6283085	|| || CGGGGGGCAGATGCTTGTCCAAAGGGCCCACGTCAAGGTTGTGTCTTTTGAGTCAGGAAA || NM_201520 || A_01_P012357 || || || Homo sapiens solute carrier family 25, member 35 (SLC25A35), mRNA. [NM_201520] || || 6283085	-0.5	-1.52	-1.43	-0.8	0.48	-0.53	1.06	0.54
6283100	|| || TGGGGGCCCTTGTTTCTCAGGCCAGCTGAGTGTTCAAATACGATAAAGACTCTGTGGGTT || NM_023933 || A_01_P013261 || || || Homo sapiens chromosome 16 open reading frame 24 (C16orf24), mRNA. [NM_023933] || || 6283100	0.15	-1.11	-0.86	-1.44	1.54	1.15	1.44	-0.13
6283177	|| || GGCTGCTGCCAGGACGCCGAAGGATACCCCACTAGCACCCCTGAGGGGGTCATGTGGTCA || NM_021232::AK130040 || A_01_P008596 || || || Homo sapiens proline dehydrogenase (oxidase) 2 (PRODH2), mRNA [NM_021232] || || 6283177	-0.68	-0.7	-0.77	-0.62	0.88	-0.32	0.99	0.27
6283188	|| || TTGGGGGTTGTGAAGAGATTCTTAAAATATCTGTGTGCTGATCCTTCATTAGTTTTACAA || NM_002372 || A_01_P016318 || || || PREDICTED: Macaca mulatta similar to mannosidase, alpha, class 2A, member 1 (LOC705480), mRNA [XR_012436] || || 6283188	-0.71	-2.87	-1.34	-0.58	1.48	0.17	1.77	-0.4
6283201	|| || TGCCTTGATGCTAGGGGCCAGGCCTCCGTGACTCTGGGCTACCTCAGTTTCCCCATTTTG || NM_020246::AK024466 || A_01_P016828 || || || Homo sapiens solute carrier family 12 (potassium/chloride transporters), member 9 (SLC12A9), mRNA [NM_020246] || || 6283201	-0.62	0.31	-0.17	-0.18	1.47	0.25	1.41	1.16
6283212	|| || GCTGGGGCATCTCCCTTGACTTAACCCATGTCTTTCTGCATTAGTTCCTTGCACATATAA || NM_017750 || A_01_P015596 || || || Homo sapiens all-trans-13,14-dihydroretinol saturase (RetSat), mRNA. [NM_017750] || || 6283212	0	0	0.12	0	0.75	0.82	0.52	0.13
6283216	|| || AAACTAAGAGTCAAAGGGCATTTATTACCTGAATGCCTACATTTGCTCTCAACATGGCAT || || A_01_P011895 || || || Homo sapiens AILT5830 (UNQ5830), mRNA. [NM_207480] || || 6283216	0	0	0.45	0	0	-0.28	-0.3	-0.43
6283266	|| || CTCTTCATTGGCTCAGCCTGGCACACTGCTACTGTCTTGGGGTTGTGGAGATGGACCTGT || NM_015456 || A_01_P000514 || || || Homo sapiens cofactor of BRCA1 (COBRA1), mRNA. [NM_015456] || || 6283266	0.08	-0.57	-0.63	-0.03	1.96	0.48	2.02	0.94
6283294	|| || CAAGTCAGGGGGCTCTCTGAGTGCAGGGTCTGGTGCTGAGTCCCACTTAGCTTGGGGTCA || NM_052972::AK027382 || A_01_P011207 || || || Homo sapiens leucine-rich alpha-2-glycoprotein 1 (LRG1), mRNA [NM_052972] || || 6283294	-0.4	-1.81	-1.74	-0.91	1.56	0.94	1.81	-0.08
6283389	|| || GGATTGAGAAGGTAGTGCATACAAACAACTTGTATACTTGGAACTAATGTAACAATACTG || NM_001010977 || A_01_P005708 || || || PREDICTED: Homo sapiens similar to RIKEN cDNA 4832428D23 gene (LOC196541), mRNA [XM_116936] || || 6283389	0	0.44	0.93	0.6	-0.29	-0.22	-0.24	-0.04
6283548	|| || TATGCGGGGGAAATGCATCCCCTCAGAGGACTGAGGTGTGGTCTGTCAGCTGCTGTTGAA || NM_032014 || A_01_P018940 || || || ILLUMIGEN_MCQ_348 Katze_MMPL2 Macaca mulatta cDNA 5' similar to human TFPI2 (Hs.438231), mRNA sequence [CK230065] || || 6283548	-0.14	-2.46	-2.05	-0.88	1.44	-0.69	1.6	0.13
6283580	|| || CAGTTATGATGCTGATGGTACTCTCTGCCGGAGCAGATTTGCCCAACTTGGGGCTGAGCT || NM_001010889 || A_01_P005778 || || || Homo sapiens PRAME family member 6 (PRAMEF6), mRNA. [NM_001010889] || || 6283580	0.44	-1.54	-0.77	-0.3	1.32	-0.25	1.62	1.09
6283599	|| || TCCTCCTGCTATTCTCTCCCAAATTAATTATTAGTGTTGTTCATTTACTGCACTGCTGAG || NM_015097 || A_01_P006728 || || || PREDICTED: Macaca mulatta similar to CLIP-associating protein 2 (LOC706519), mRNA [XR_012355] || || 6283599	0.58	0.61	0.52	0.24	0	0.08	0	0.38
6283623	|| || CACCGCGGGCGTGGGGGAGCTGCTCCCTGGGGGCAGTCTCTGGCAGAGATTATTAATAAA || NM_002571 || A_01_P014578 || || || Macaca mulatta placental protein 14 mRNA, complete cds [AY937248] || || 6283623	-0.71	-1.72	-2.25	-0.7	0.67	-0.24	1.05	-0.61
6283665	|| || TTTCTACATTCGGAAGTATTCACAAATCAAAGATGCAAAAGTACTGGAGAAGAAGGTGAA || NM_031277 || A_01_P000084 || || || Homo sapiens ring finger protein 17 (RNF17), transcript variant short, mRNA [NM_031994] || || 6283665	0	-0.1	-0.19	-0.17	0	0	0	0.14
6283688	|| || AAGTGAATTGGCTCTTGGGTACAAAAATAAAGGGACACCAAAATATATTAGTAGCTGATC || NM_182627::BC054030 || A_01_P004272 || || || Homo sapiens hypothetical protein MGC64882 (MGC64882), mRNA [NM_182627] || || 6283688	0	0.64	-0.13	0.2	-0.71	-0.16	-0.28	-0.54
6283741	|| || ATTTCTGCCATTGTGGCCTCCTACACACTAATTCTATTCACTGTGCTTCGTATGCCATCA || NM_001004490 || A_01_P015989 || || || PREDICTED: Homo sapiens olfactory receptor, family 2, subfamily AG, member 2 (OR2AG2), mRNA [XM_291980] || || 6283741	0.66	0.81	1.51	1.46	0.64	-0.21	0	0.51
6283769	|| || AAGAAGAAGGAGGCTCCCCACTGAAGGGCCCTGGACAGGGCTCATTAAACCTTCCTCTCT || NM_033520 || A_01_P012275 || || || Homo sapiens chromosome 19 open reading frame 33 (C19orf33), mRNA [NM_033520] || BU168045 || 6283769	0.09	-0.39	-0.95	-0.01	0.51	0	0.45	1.02
6283850	|| || GATGAATGGAAGAATTTTAGGAACTGTGTGAGAGGGGGACAAGTGAAGCTTTCCTGGCCC || NM_002990::U83171 || A_01_P001356 || || || Human macrophage-derived chemokine precursor (MDC) mRNA, complete cds [U83171] || || 6283850	-0.51	-1.2	-1.14	-0.39	0.94	-0.25	1.34	-0.03
6283918	|| || CACCAGTTCCTCCCTCTGGAGATACAGAATTGCTTTCCTTTCCTGTAGAAATCCAGGTAA || NM_133379 || A_01_P013120 || || || Homo sapiens titin (TTN), transcript variant novex-3, mRNA [NM_133379] || || 6283918	0.05	0.02	-0.33	-0.37	0.86	1.26	0.62	0.86
6283920	|| || TGAAAGAACTAGTAACTTTATGTCCTCTTGATGTATTAGGAAATTTCCGGCCGGGCGTGG || NM_004606 || A_01_P013028 || || || Homo sapiens TAF1 RNA polymerase II, TATA box binding protein (TBP)-associated factor, 250kDa (TAF1), transcript variant 1, mRNA [NM_004606] || || 6283920	0	0.52	1.15	0.54	0	-0.05	0	-0.87
6283932	|| || TTTTCTTAGTGTTTGGGGGCCACAATTTTAAAATGACTTTTATTATGGGAATGTGTTGCC || NM_002072 || A_01_P019648 || || || ILLUMIGEN_MCQ_33052 Katze_MMBR Macaca mulatta cDNA clone IBIUW:11787 5' similar to Bases 2 to 646 highly similar to human GNAQ (Hs.469951), mRNA sequence [CN803455] || || 6283932	-0.89	-1.7	-1.5	-1.11	1.42	-0.52	2.41	1.38
6283942	|| || CTGGATATCTGATCTGTTCATTGTATTGTGCTAGTGACTGGAGGCCCTGCTACTGCAAAT || NM_020346 || A_01_P003659 || || || PREDICTED: Macaca mulatta similar to transmembrane protein 16E (LOC704166), mRNA [XR_011243] || || 6283942	1.69	0.69	1.58	1.87	1.19	0.3	0.03	0.66
6284016	|| || TGGAGAGCTGTCAAAACTATTTATTCCGCTATGGGCGCCACCCCCTTATGGAGCTGCCAC || NM_003482 || A_01_P014550 || || || Homo sapiens myeloid/lymphoid or mixed-lineage leukemia 2 (MLL2), mRNA [NM_003482] || || 6284016	0.2	-0.85	-0.31	-0.23	0.79	-0.1	0.36	0.78
6284018	|| || TCACTTGTTCTGGATGTTTCAGTCAGTTTAGTGGAAGGAAGAAAGCAAATGGGGAAACTT || NM_016565 || A_01_P015540 || || || Homo sapiens E2IG2 protein (E2IG2), mRNA. [NM_016565] || || 6284018	0.3	-0.3	-0.41	-0.2	1.78	1.74	2.47	1.53
6284029	|| || ATCACACCATGTGCCTCCAACAGCCCAAGGTGGAGGGTACGGGGAAATGAGAAAGCTTTT || NM_032367 || A_01_P008353 || || || Homo sapiens zinc finger, BED-type containing 3 (ZBED3), mRNA. [NM_032367] || || 6284029	-0.36	-1.23	-0.52	-1.1	0.36	-0.29	0.92	0.49
6284062	|| || GTGGGGACAAGCTCAGGGGCTTCCATTTGCAAAGGGGAATTAAAGAAAGAATGTTGCTTA || NM_178026 || A_01_P009358 || || || Homo sapiens gamma-glutamyltransferase-like 3 (GGTL3), transcript variant 3, mRNA [NM_178026] || || 6284062	-0.65	-1.56	-0.17	-0.13	0.89	0.06	1.21	0.25
6284095	|| || GAAAATGCTGTATTTTCTTTCATGCACTGTTGGTATTACTCAGAGATTTGGGGAAATGAC || NM_052932 || A_01_P018532 || || || Homo sapiens pro-oncosis receptor inducing membrane injury gene (PORIMIN), mRNA. [NM_052932] || || 6284095	-0.61	-1.3	-0.32	-0.75	1.85	0.93	1.56	0.66
6284135	|| || TTGTATTGTTAGATGTTTGTTGAGCTGGTAATGTCGTTGCAACCGCTGCAAAATCTTCGT || NM_033181 || A_01_P002573 || || || Homo sapiens cannabinoid receptor 1 (brain) (CNR1), transcript variant 1, mRNA. [NM_016083] || || 6284135	-0.12	0	-0.37	-0.6	0	0	0.37	0.43
6284148	|| || CACCCACCCTGAGAAGTCAAAGAGTCATAGGATTTCAAAACTGATACAGAATTTCGCTTC || NM_000440 || A_01_P014999 || || || Homo sapiens phosphodiesterase 6A, cGMP-specific, rod, alpha (PDE6A), mRNA. [NM_000440] || || 6284148	-0.95	-0.26	-0.29	-1.35	-0.11	0.48	-0.23	0.49
6284171	|| || GGGGAGAAGCTGTTTTTCTTGCTAGTATTCGCTGTGTTCATGGTCTAGAAATGCGGTCTA || NM_002196 || A_01_P019222 || || || Homo sapiens insulinoma-associated 1 (INSM1), mRNA [NM_002196] || || 6284171	0.15	-0.34	-0.09	-0.64	1.22	0.55	0.85	1.08
6284176	|| || CTCCTCACTCTGAAATCATCTGTTTGGGGACAAATCCACATTGGGGACTAGAAACATCCA || NM_016233 || A_01_P018444 || || || Homo sapiens peptidyl arginine deiminase, type III (PADI3), mRNA. [NM_016233] || || 6284176	0.2	-0.35	0.13	-0.45	0.31	0.43	0.55	0.48
6284190	|| || CTTTTATGTGTTCTTGCTTGGGGGGCGCTGGGCCTAGCCCAGAGTAGTGCTTGCTCCCCC || NM_000117 || A_01_P010118 || || || Homo sapiens emerin (Emery-Dreifuss muscular dystrophy) (EMD), mRNA [NM_000117] || || 6284190	-0.65	-0.62	-0.22	-0.22	0.53	-0.03	0.58	-0.05
6284236	|| || TGCTGCCAAGAAAGACTGAGCCCCCTCCCCTGCCCTCTCCCTGAAATAAAGAACAGCTTA || NM_015414 || A_01_P007640 || || || Homo sapiens ribosomal protein L36 (RPL36), transcript variant 2, mRNA [NM_015414] || || 6284236	0.35	0.66	0.11	0.68	0.18	-0.06	-0.22	0.13
6284258	|| || CCTCGGTCACTCTGGGGGCAGTTTAGATGCTGTGAAATTAAACCTGTTCTAAGTGTACTT || NM_014615 || A_01_P017603 || || || Homo sapiens KIAA0182 protein (KIAA0182), mRNA [NM_014615] || || 6284258	-1	-1.72	-2.3	-1.52	0.92	-0.82	1.16	1.03
6284314	|| || TGCCACGTGGAAGTCACTGCCGGTCCTTGCATGCTGTGTCACGCCTCCCCTCCTTGGAAA || NM_138805 || A_01_P008856 || || || Homo sapiens family with sequence similarity 3, member D (FAM3D), mRNA. [NM_138805] || || 6284314	0	-0.45	0.05	-0.25	0.61	-0.01	0.31	0.31
6284379	|| || CCCCATGATGTTCTGTGACTGCACAGCACTTTGTGTCTTGCTCTGGGCACTTGCCGCTCT || NM_153029 || A_01_P003001 || || || Homo sapiens Nedd4 binding protein 1 (N4BP1), mRNA. [NM_153029] || || 6284379	0.06	0	0	-0.1	0.41	1.16	1.09	0.45
6284452	|| || ACCTACCAGGGTTCTCTGGCATCAGGCTGGCAGCCATTAGACATGCAGGGGAGTTTCTCA || NM_016102 || A_01_P004487 || || || Homo sapiens tripartite motif-containing 17 (TRIM17), transcript variant 1, mRNA. [NM_016102] || || 6284452	-0.48	-0.32	0.04	-0.79	1.49	0.76	2.04	0.9
6284454	|| || TCTTAACAAAGAATAACTTCTCATCATTATACTCTACCTACATGAAACCATGGGCTTGTG || NM_001001872 || A_01_P010675 || || || Homo sapiens chromosome 14 open reading frame 37 (C14orf37), mRNA. [NM_001001872] || || 6284454	0	0.8	0.72	0.43	-0.33	-0.62	0	0
6284511	|| || TTCCCCGTCTACAGCAACGGCATCCATGCGGCACAGACTCTGGAGCGCAAGGAGGACTGA || NM_022123::AF164438 || A_01_P002219 || || || Homo sapiens neuronal PAS domain protein 3 (NPAS3), mRNA [NM_173159] || || 6284511	-0.03	-0.3	-0.22	-0.33	0	0.29	0	0.06
6284630	|| || ATTTACATTGTTTTTCCAAAGCAGTTAACACAACTCCTAACAATATTCAGGGGATCTGAC || NM_001008661 || A_01_P005256 || || || Homo sapiens kynurenine aminotransferase III (KAT3), transcript variant 1, mRNA. [NM_001008661] || || 6284630	-0.15	0.19	-0.67	-0.14	1.48	0.45	1.59	0.62
6284644	|| || TCGCAGGAGTTCTTCTTCCCACTCTGGGGGTTTCTATCACTGTGACAACACTAAGATAAT || NM_004761::BC040989 || A_01_P002199 || || || Homo sapiens ral guanine nucleotide dissociation stimulator-like 2 (RGL2), mRNA [NM_004761] || || 6284644	0.32	-1.72	-0.61	-1.01	2.55	0.12	2.36	2.03
6284676	|| || AACGTGGAAACAGCTGCTATTGATACCAAGGTTACATCTGTATGTGTAGTTATAATACGT || NM_015545 || A_01_P006407 || || || Homo sapiens pentatricopeptide repeat domain 1 (PTCD1), mRNA. [NM_015545] || || 6284676	0.4	0	0.73	0.34	0	0	-0.4	0
6284704	|| || AAGGGGCCCCCAGTCACGTGGTGAAACCTAGCACTCGTGCAGCTCTTAGGGAACCAAAAA || NM_025083 || A_01_P001611 || || || Homo sapiens hypothetical protein FLJ21128 (FLJ21128), mRNA [NM_025083] || || 6284704	-0.45	-0.36	0.24	-0.21	1.44	0.34	1.94	0.83
6284767	|| || GTTGGTGTTAATGGGGGAATGTGTTCCTTCATTGTATTTGGGCCTTTTGTATTGCACTCT || NM_152858 || A_01_P005539 || || || Homo sapiens Wilms tumor 1 associated protein (WTAP), transcript variant 3, mRNA [NM_152858] || || 6284767	-0.5	-1.46	-1.03	-0.69	1.6	-0.17	2.47	0.72
6284793	|| || GAAAGAAAGAGCCGTCCATTGTTAGTCTAATTTATTTTGTTTAACTTGATAGAAAATGAG || NM_020233 || A_01_P001251 || || || Homo sapiens x 006 protein (MDS006), mRNA. [NM_020233] || || 6284793	0	0	-0.3	-0.04	0.27	0.34	0	0.11
6284882	|| || GGCCACACTACCCCTCCCACTGAGGCCCTGCTAATCTGCCCCCCATTCCTCTCCTCCCAT || NM_005091 || A_01_P014480 || || || Homo sapiens peptidoglycan recognition protein 1 (PGLYRP1), mRNA. [NM_005091] || || 6284882	0.15	0.39	-0.26	0.21	-0.64	0.02	-0.75	-0.84
6284943	|| || ATTAATCTCATTGTGTACTGTGTAAAGACTTGATAAATCCGGGAGAAGATCTTGGGGAAG || NM_001004749 || A_01_P013610 || || || Homo sapiens olfactory receptor, family 51, subfamily A, member 7 (OR51A7), mRNA. [NM_001004749] || || 6284943	-0.16	-1.28	-0.98	-0.42	1.92	0.27	1.39	-0.01
6284947	|| || AGAGGGGTGTACGTCTGTGGCCTCCAGCATGGGCCACATACCAACCCACCATAAAGCAAA || NM_001001561 || A_01_P006183 || || || Homo sapiens golgi associated, gamma adaptin ear containing, ARF binding protein 1 (GGA1), transcript variant 3, mRNA. [NM_001001561] || || 6284947	0.01	-0.29	0	0	0.5	0	0.48	0.39
6284981	|| || TAAATGTATCCATCTTGAATAAATTTGCCCCAAATCCTAAAGACTGGGAAAAGGGAACCA || || A_01_P004677 || || || Homo sapiens CD8 antigen, beta polypeptide 1 (p37) (CD8B1), transcript variant 3, mRNA [NM_172101] || || 6284981	0.15	-0.63	-0.16	-0.11	0.52	-0.09	0.6	0.61
6284991	|| || ACTCTTGGGCCTGTGCTCTGGTGGGAACTTCTCTAGTCCACTGAGCCCTGAGACAGAGAA || NM_020216 || A_01_P009707 || || || Homo sapiens arginyl aminopeptidase (aminopeptidase B) (RNPEP), mRNA. [NM_020216] || || 6284991	0	0.08	-0.23	0	0.28	0	0.26	0.26
6285033	|| || TCGCAGCCCTCACCAGGGGTCTGCCCAATCCTGGCCTGTACAGGGCAGATGGGGCTCAGC || NM_031430 || A_01_P017133 || || || Homo sapiens Rab interacting lysosomal protein (RILP), mRNA. [NM_031430] || || 6285033	-0.91	-1.07	-0.78	-0.07	0.55	-0.06	0.79	0.45
6285045	|| || CTGTGGGGCTTCACCATGTGGACAAACGAAAGCACAGGTCAGAGAATTTCTTCTTCAAAT || NM_173800 || A_01_P005441 || || || Homo sapiens laeverin (FLJ90650), mRNA. [NM_173800] || || 6285045	0	0	-0.4	-0.5	0	0.93	0.28	0.33
6285046	|| || TCTCCATGCCCAACCTGAGACTGTGTGAGTTTTTTAATTAAAAATGTTAAAAGTTTTAAA || NM_000162 || A_01_P005435 || || || Homo sapiens glucokinase (hexokinase 4, maturity onset diabetes of the young 2) (GCK), transcript variant 1, mRNA [NM_000162] || || 6285046	0.25	0	0	0.21	1.15	0.73	1.1	0.97
6285049	|| || TCTACTTTTGCTCACTATTGAGGCTTACCCAGTTTGACTCTGCGGCCAATGAAGTGGTTT || NM_152417 || A_01_P019867 || || || Homo sapiens hypothetical protein FLJ32370 (FLJ32370), mRNA. [NM_152417] || || 6285049	0.04	0	0	0	0.29	0.46	0.4	0.19
6285087	|| || GGCGGGCATCGTGTCCTGGGGCAGCCGCACATGCTCTACCACCACGCCCGCCGTGTACGC || NM_001906 || A_01_P017409 || || || Homo sapiens chymotrypsinogen B1 (CTRB1), mRNA. [NM_001906] || || 6285087	-0.99	-1.16	-1.27	-0.51	0.47	-0.85	0.72	0.53
6285178	|| || CAGGAGGGGCTCCCCCTGTTGCGGGTGAGGCGGCTGCTCTCTATTTTCAGATGTTGCTGT || NM_022822::BC034373 || A_01_P018395 || || || Homo sapiens likely ortholog of kinesin light chain 2 (KLC2), mRNA [NM_022822] || || 6285178	0.06	-1.17	-0.64	0.05	1.13	0.11	0.37	0.72
6285200	|| || TGTCATTTAACCTCCACGCATCACCTCATTCTGACATCACGGGGGCGTCACAGCCACAGT || NM_178122 || A_01_P006016 || || || Homo sapiens hypothetical protein LOC90529 (LOC90529), mRNA. [NM_178122] || || 6285200	-0.71	-2.19	-0.88	-0.95	0.94	-0.43	1.38	-0.54
6285274	|| || TTGCCTTCTTTGTACCTCTTGGTGTACCCTATGTATCTGGATTTGCTTGGCTTCTTTGAG || NM_005364 || A_01_P005037 || || || PREDICTED: Macaca mulatta similar to melanoma antigen family A, 8 (LOC706478), mRNA [XR_011585] || || 6285274	0.14	0.1	0.58	0.44	0	0	0	-0.23
6285290	|| || GGCCCTGGGACTGCATCGGAGGCGGCGCCCCGTTCTAGGGCCGCGGCCTTTGCCGAGACT || NM_021170 || A_01_P001060 || || || Homo sapiens bHLH factor Hes4 (Hes4), mRNA [NM_021170] || || 6285290	-0.01	0.2	-0.89	-0.65	1.74	0.19	1.66	1.22
6285307	|| || CGTGAGGTGGTTAGAGGGAAGAGAAGAAACAGAAGGGGCTTAGTTGACCTTGATAAGGTG || NM_000766 || A_01_P005770 || || || Homo sapiens cytochrome P450, family 2, subfamily A, polypeptide 13 (CYP2A13), mRNA. [NM_000766] || || 6285307	-0.2	-1.22	-0.55	-0.38	0.23	1.65	1.16	0.45
6285327	|| || GAGGCCCAGAGTTACTGACACTTGGGCCCTCCTAGGGTCCCAAGGTGAGAATCAAAGACA || NM_006213 || A_01_P006837 || || || Homo sapiens phosphorylase kinase, gamma 1 (muscle) (PHKG1), mRNA. [NM_006213] || || 6285327	-0.4	-0.77	-0.57	-0.54	1.33	0.57	1.82	1.37
6285334	|| || GGGCTACTTTGCTTAGTGTGGGGTGAACCCGGGGGTTCAAAGGCCGTTTCTCTTCAATGC || NM_052944 || A_01_P009749 || || || Homo sapiens solute carrier family 5 (sodium/glucose cotransporter), member 11 (SLC5A11), mRNA. [NM_052944] || || 6285334	-0.29	-1.21	-2.15	-0.49	1.16	0	1.63	0.65
6285396	|| || AGAAAACTAGCTTGTAAAATTTATCCAAGTAGAGTGCAGGCTAGGCTGTCTTGGGGAAAT || NM_002268 || A_01_P006882 || || || Homo sapiens karyopherin alpha 4 (importin alpha 3) (KPNA4), mRNA [NM_002268] || || 6285396	-0.81	0.6	-1.11	-0.73	1.21	0.3	1.43	0.25
6285455	|| || AACATTGGGGGCACCTTAAGATTTTGCACCTGTAAAGCCTCACAGAGTAACTGTGCTGAA || NM_003786 || A_01_P002200 || || || Homo sapiens ATP-binding cassette, sub-family C (CFTR/MRP), member 3 (ABCC3), transcript variant MRP3, mRNA. [NM_003786] || || 6285455	0.21	-0.36	-1.52	-1.53	0.45	-0.1	1.16	1.73
6285471	|| || CGGAGAGGGAGTCAGTCTTCACTTGCACTGGGGGAACAGATGCTAATAAACTGTTTTTTA || NM_000359::BC034699 || A_01_P012065 || || || Homo sapiens transglutaminase 1 (K polypeptide epidermal type I, protein-glutamine-gamma-glutamyltransferase) (TGM1), mRNA [NM_000359] || || 6285471	-0.47	-1.51	-2.41	-0.7	1.33	-0.07	1.86	0.43
6285625	|| || TGTATTTATATATGATAAATAAGTATATAAACAGAAACGTGTACACAGACTCCGATCACC || || A_01_P004725 || || || || || 6285625	0.21	-0.09	0.42	-0.2	-1.03	-0.43	-0.56	-0.32
6285754	|| || CAAGATGAAGACGTCTATCAGGAGGAAGGAAACTATGAGGGGGAAGGAAATGAAGATGTC || NM_022117 || A_01_P017567 || || || Homo sapiens TSPY-like 2 (TSPYL2), mRNA. [NM_022117] || || 6285754	-0.6	-2.79	-1.39	-0.59	1.1	-0.33	1.68	-0.38
6285846	|| || ATTCTTTATGCAAAAGTGAGTTCAGTCCATCTCTATAATAAAATATTCATCATCATAAAG || NM_001007271 || A_01_P005699 || || || Homo sapiens dual specificity phosphatase 13 (DUSP13), transcript variant 1, mRNA [NM_001007271] || || 6285846	0	0	0	0	-0.54	-0.67	-0.1	-0.6
6285854	|| || TGTCCCGCGGGCTGCGGCCACCTCTGCGAGTACTCCTGACGGGGCATCTGCTGGGCTTGC || NM_032259 || A_01_P006548 || || || Homo sapiens hypothetical protein DKFZp434F054 (DKFZp434F054), mRNA [NM_032259] || || 6285854	0.31	-0.31	0.69	-1.03	1.53	1.21	1.6	0.81
6285961	|| || ACAAATGTTGCTTTAAGAAGTAATTATAATTAGGAATAGGCTATGGATGTGATACTTGAT || NM_144578 || A_01_P009659 || || || Homo sapiens chromosome 14 open reading frame 32 (C14orf32), mRNA [NM_144578] || || 6285961	0	0.35	0.1	-0.1	-0.03	-0.32	-0.39	-0.34
6286040	|| || GTTAACCTACCTTGTCCTGCCTTTTTGCAGATGGGCTTTAAATTGGACAGCTATAACTGC || NM_012176 || A_01_P010247 || || || Homo sapiens F-box protein 4 (FBXO4), transcript variant 1, mRNA. [NM_012176] || || 6286040	0.68	0.57	1.79	1.14	0	0.29	0	0
6286067	|| || GCCCCAGTGTTCAGACTACCTGTTCACGGATCGTTATAACGATCCGGTATCGAACGTTAT || || A_01_P018192 || || || || || 6286067	0.45	-0.89	-2.01	-0.49	1.34	0.06	1.69	1.53
6286144	|| || TCCACGGCCAAGCGGCCCCCGCGCAGACCGGAGACGGAGGGCGCGCCTGTCCCGGATCGC || NM_130901 || A_01_P010745 || || || Homo sapiens chromosome 15 open reading frame 16 (C15orf16), mRNA. [NM_130901] || || 6286144	-0.18	-0.89	-0.51	-0.27	0.44	-0.03	0.67	0.83
6286314	|| || AAATGACTTATGGGGGATGGTGAGCTGTGACTGCTTTGCTGACCATTTTGGATGTCATTG || NM_181659 || A_01_P009697 || || || Homo sapiens nuclear receptor coactivator 3 (NCOA3), transcript variant 1, mRNA [NM_181659] || CO647154 || 6286314	-0.29	-0.51	-1.58	-0.15	1.64	-0.15	2.34	0.68
6286416	|| || TAAGAGGAAACAGTTTCATGACAGGTTTTTACAGTCCAGCAAGGGGCAACGAGGTATAGT || NM_005739 || A_01_P015669 || || || Homo sapiens RAS guanyl releasing protein 1 (calcium and DAG-regulated) (RASGRP1), mRNA. [NM_005739] || || 6286416	-0.86	-1.23	-1.38	-0.88	0.68	-0.58	0.76	0.23
6286491	|| || ACATTGATTTTATTCACTTAACATCAGAGTTTGGGGGGATGCCCTCCTATGTATGGCCTA || NM_005047 || A_01_P006376 || || || Homo sapiens proteasome (prosome, macropain) 26S subunit, non-ATPase, 5 (PSMD5), mRNA. [NM_005047] || || 6286491	0.13	-0.57	-0.28	0.01	1.19	0.04	0.62	0.55
6286504	|| || ATCACATTCAATACAACTAAAAGAACAACACTAATTGGCATTACTGGGGCTTTTTCTTCC || NM_004627 || A_01_P009108 || || || Homo sapiens tryptophan rich basic protein (WRB), mRNA. [NM_004627] || || 6286504	-0.04	-1.32	-0.84	-0.11	0.99	0.32	1.24	0.46
6286505	|| || CTGTAGTGATGGAGGAAGGGGGCATCACTTATATAAAGATGGGACACTAATAAAGACAAG || NM_153708 || A_01_P011269 || || || Homo sapiens receptor transporting protein 1 (RTP1), mRNA. [NM_153708] || || 6286505	-0.91	-1.89	-2	-1.07	0.34	-0.43	1.11	-0.61
6286544	|| || AAATCCTTGAAAGAACAAATCATGAACTATCTTATTGTAAAAGGCTGTATTTCTATTGTT || NM_003551 || A_01_P005118 || || || Homo sapiens non-metastatic cells 5, protein expressed in (nucleoside-diphosphate kinase) (NME5), mRNA. [NM_003551] || || 6286544	0.39	0	0.36	0.17	0	-0.23	0	-0.01
6286569	|| || AAGTAGGGAAATTGGAAAAAATAATATATATATCCTCCTTTTAATGGTGAGGGGCTGCTG || NM_015397 || A_01_P002958 || || || Homo sapiens WD repeat domain 40A (WDR40A), mRNA. [NM_015397] || || 6286569	-0.86	-1.83	-1.54	-0.76	0.2	0.48	1.17	-1
6286575	|| || TTTTTTCTCGTTACTCATCTGTTGACCTACCTGGGGGAAGTAGCACCCTTGCATTTAAAA || NM_144707 || A_01_P016523 || || || Homo sapiens prominin 2 (PROM2), mRNA. [NM_144707] || || 6286575	0.04	-2.44	-1.06	-0.66	1.52	-0.11	2	1.8
6286615	|| || GCACTCCCCTGATAAATACTTTCTGTGCTCCAGGGAATCCCTTTTTTCAGACAAGAAGAG || NM_002396 || A_01_P011812 || || || Homo sapiens malic enzyme 2, NAD(+)-dependent, mitochondrial (ME2), nuclear gene encoding mitochondrial protein, mRNA [NM_002396] || CO583705 || 6286615	0.13	-1.41	-1	-0.06	0.87	-0.03	0.89	0.84
6286641	|| || TCTCTGACCCCAACCACCCCCCGCCAGCTCTGCTTCTCACTACCTGGGGGAGGAAAGAAA || || A_01_P011060 || || || PREDICTED: Macaca mulatta similar to lymphocyte-specific protein 1 isoform 1 (LOC721048), mRNA [XR_014568] || || 6286641	0.1	0.4	0.05	-0.35	-0.83	-0.16	-0.4	-0.5
6286755	|| || TAGGGGAGTTATACCCCCTTTTAACAAGTTTGTGTTAACCTACAGTCTAATCGAGGCATC || || A_01_P016872 || || || || || 6286755	0.48	0	-0.56	-1.04	1.38	0.64	2.43	1.16
6286880	|| || TCTCAGTCATTTGTTTACCAGAAAGATGAAAACTGCCTGTCGGGCCTCAGTTGGGGCCCC || NM_031475 || A_01_P019468 || || || Homo sapiens espin (ESPN), mRNA. [NM_031475] || || 6286880	-0.1	-1.48	-1.36	-0.57	0.86	0.28	1.68	1.08
6286881	|| || GCCCAAAACTTCTCCCACAAAGTCTTTTAATGACCTCGGTTTGCATATGTGTGGTTGCTC || NM_178349 || A_01_P012977 || || || Homo sapiens late cornified envelope 1B (LCE1B), mRNA. [NM_178349] || || 6286881	0.91	-0.34	-1.24	-0.35	1.66	0.3	1.45	1.36
6286891	|| || ACCCCAGTGGCCACACTGGGACAGGGTGGGGAGGCTGGCAGCCCTCTTTTATAAATATTA || NM_006841::BX537382 || A_01_P017499 || || || Homo sapiens solute carrier family 38, member 3 (SLC38A3), mRNA [NM_006841] || || 6286891	-0.01	-1.15	-1.46	-0.28	1.52	1.9	1.02	-0.39
6286917	|| || GGACCCATGCTCTTTTTGGGGGACTTTTCCTTTTGTCTTCCCTACTTTATTAGGACTTGC || NM_002646::Y11312 || A_01_P009808 || || || Homo sapiens phosphoinositide-3-kinase, class 2, beta polypeptide (PIK3C2B), mRNA [NM_002646] || || 6286917	0.76	-0.69	-0.71	-1.39	2.79	1.09	3.17	1.67
6286957	|| || GGCAAAGCCAAACCCACCTGTGTAGAAGTGACGCCTTTAGGTCACCCGCCATCCTCAGTT || NM_004746 || A_01_P008900 || || || Homo sapiens discs, large (Drosophila) homolog-associated protein 1 (DLGAP1), transcript variant alpha, mRNA [NM_004746] || || 6286957	0.28	0.1	-0.71	-0.78	0.65	0.14	1.55	0.76
6286959	|| || ACATTACACTAAGGGGGAACCAAGCTAGTTTCTTCAGGGCAGTGGACGTAGTAGTTTGTA || NM_018375::AY358687 || A_01_P005903 || || || Homo sapiens solute carrier family 39 (zinc transporter), member 9 (SLC39A9), mRNA [NM_018375] || || 6286959	-0.42	-1.72	-1.49	-0.46	1.18	-0.49	1.56	2.08
6286962	|| || GAACCCCTTTCTTTTAAAAGAAGTCTGTCTATTTGGAGGGGAGTTACAGGCAAGTTTGGT || NM_006717 || A_01_P005309 || || || Homo sapiens spindlin (SPIN), mRNA [NM_006717] || || 6286962	-0.21	-0.36	0.04	0.55	0.83	0.53	1.16	0.55
6287013	|| || TACCAGGACACCTGAGGCTGCTCTGCGGGGGACATGCACAATAAAGGTGTCCTCAGACCC || || A_01_P014308 || || || PREDICTED: Macaca mulatta tubulin, gamma complex associated protein 6 (TUBGCP6), mRNA [XR_014480] || || 6287013	-0.02	-2.09	-1.94	-0.65	0.91	-0.31	1.5	0.44
6287031	|| || TAGATCACAGCTAGTTTTCTTGTCCCTGTGGGGGTCTTACAGATGTGTCTCTGAGTAGTA || NM_006029 || A_01_P005011 || || || Homo sapiens paraneoplastic antigen MA1 (PNMA1), mRNA [NM_006029] || || 6287031	-0.33	-1.7	-2.41	-0.35	1.79	-0.16	2.32	1
6287048	|| || CGCTAGCATCCTGGTGCTGGTTGGGGGAGTCTACGTCAATCCTGGGTGCTATTACCTGAA || || A_01_P007343 || || || Homo sapiens inactivation escape 1 (INE1), mRNA. [NM_003669] || || 6287048	-0.42	-1.54	-0.85	-0.64	1.53	-0.47	2.06	1.25
6287049	|| || ATTTACCATACATATCATCCTTGCTCATTTGTTTCCCTTTTTGACTGTATGGGGTTCCCA || NM_017780 || A_01_P014368 || || || PREDICTED: Macaca mulatta similar to chromodomain helicase DNA binding protein 7 (LOC706471), mRNA [XR_011581] || || 6287049	0.04	-1.64	-1.35	-1.12	2.1	0.62	2.08	0.58
6287075	|| || CGGCTGTGGGGGTTGTGGCTCCAGCTGCAGGGGCTGTGGTTCCAGGTGCTGTGTGCCCGT || NM_001012416 || A_01_P011019 || || || Homo sapiens keratin associated protein 5-6 (KRTAP5-6), mRNA. [NM_001012416] || || 6287075	-0.32	-1.42	-1.08	-0.47	1.75	0.21	1.91	0.36
6287113	|| || CAGCACCCGGCTGGCCACCCAGCCTCACCTGGTGCAGACCCAGCAGGTGCAGCCGCAAAA || NM_017617 || A_01_P005249 || || || Homo sapiens Notch homolog 1, translocation-associated (Drosophila) (NOTCH1), mRNA [NM_017617] || || 6287113	-0.31	-0.27	-1.21	0.09	0.93	-0.01	0.42	1.03
6287137	|| || ACAGGACTCAAATCAACCCAAGAACCACGTGGACTTGATCCCTGGCTGAGTTACCTGGAC || NM_006778 || A_01_P014260 || || || Homo sapiens tripartite motif-containing 10 (TRIM10), transcript variant 1, mRNA. [NM_006778] || || 6287137	-0.63	-0.38	-0.36	-0.36	0	0	0.08	0
6287151	|| || CCTCCTGTCAGGGCCAGACCATGGAAGGCTATTTTCTATTCTGGGGAACTATTGTAATTT || || A_01_P006891 || || || Homo sapiens neurofibromin 2 (bilateral acoustic neuroma) (NF2), transcript variant 1, mRNA. [NM_000268] || || 6287151	0.76	0	-0.06	0.89	0.99	2.23	1.6	1.04
6287153	|| || TGGGGGGCCCCTGGTCTGTGAATTAAATGGCACATGGTTCCAGGTGGGAATTGTGAGCTG || NM_182702 || A_01_P004917 || || || Homo sapiens testis serine protease 2 (TESSP2), mRNA. [NM_182702] || || 6287153	-0.41	-1.87	-2.06	-0.77	0.54	-0.52	1.2	0.47
6287168	|| || AAAGCTGGACATCAAGTTTTTAGTAAACCAAAAAGTAAGTCTCAACAAATGCCTTTGCCA || NM_015027 || A_01_P010817 || || || Homo sapiens KIAA0251 protein (KIAA0251), mRNA. [NM_015027] || || 6287168	0.14	0	0.34	0.12	-0.22	-0.15	-0.25	-0.43
6287190	|| || TGGGGGAGTCAAAACTGTTCCTGAGCTTTGCCTCTATCATAGTCAGCAATCTATTGCCAT || NM_002066 || A_01_P018439 || || || Homo sapiens GPI anchored molecule like protein (GML), mRNA. [NM_002066] || || 6287190	-0.28	-1.29	-2.05	-0.36	1.19	0.77	1.49	-0.25
6287216	|| || TGTCCCCTCCCTGCTCCCCATCTTATGTGTATTCTAACCAGAAAAATGTGATAGCACATG || NM_006465 || A_01_P014880 || || || Homo sapiens AT rich interactive domain 3B (BRIGHT- like) (ARID3B), mRNA. [NM_006465] || || 6287216	0.09	0.46	-0.02	0.05	-0.67	-0.02	-0.42	-0.17
6287245	|| || TGTCCCAGTCCCAGAGTCTGACAGACTGTCTGGTCCCTATTCCTAATGAGGGGTTGTGTT || NM_018028::BC054518 || A_01_P008248 || || || PREDICTED: Homo sapiens hypothetical protein FLJ10211 (FLJ10211), mRNA [XM_290820] || || 6287245	0.32	-1.6	-0.95	-0.22	1.58	0.51	1.83	0.74
6287302	|| || TGGTTGTGCCCAAGGGCTACACAGTAGCTCTGAAATAATAAGAGCTCTGCAATAACAGTA || NM_024095 || A_01_P009392 || || || Homo sapiens ankyrin repeat and SOCS box-containing 8 (ASB8), mRNA. [NM_024095] || || 6287302	0	0.37	0	0	0	-0.35	-0.33	-0.56
6287313	|| || GGACTCCTATGAGTTGGTCAACCATGCCAAGGGACTTCCAGACTCCTTTCGCAAGCCAGC || NM_153006 || A_01_P018588 || || || Homo sapiens N-acetylglutamate synthase (NAGS), mRNA [NM_153006] || || 6287313	0.23	0.68	0.66	1.17	0	0	0.13	0
6287352	|| || AACTCACAATTCCAGACATACAGGAGGCTCCCTCTTAACACGGCACTTAGACACGTGCTG || NM_012312 || A_01_P013623 || || || Homo sapiens killer cell immunoglobulin-like receptor, two domains, long cytoplasmic tail, 3 (KIR2DL3), mRNA [NM_014511] || || 6287352	0.43	-0.31	-1.1	-0.08	1.59	0.56	0.97	0.91
6287460	|| || GAGAGGGGGTTGGGTTTTGAATGTGAGAACAGCACAATAAACTTGATGTCTAGGGCAGTG || NM_019606::BC016396 || A_01_P006938 || || || Homo sapiens hypothetical protein FLJ20257 (FLJ20257), mRNA [NM_019606] || || 6287460	-0.27	-1.71	-1.78	-0.36	1.09	0.07	1.29	-0.3
6287591	|| || GGTGGCCCATGCCTGTTCCCGGCAGGGCGCCTGGGAGTCTATAACAGTTTAGAGGGGAAA || || A_01_P000647 || || || Homo sapiens DNA directed RNA polymerase II polypeptide J-related gene (POLR2J2), transcript variant 1, mRNA. [NM_145325] || || 6287591	-0.05	-1.78	-0.65	-0.83	1.63	0.25	2.12	0.6
6287634	|| || CCGCCGCTGAGGCCCAGCCTGCACTGGGGCCACCCAGCCAGGCCTGGGGGCAGCCTCTCC || NM_005572::AY528714 || A_01_P017297 || || || Homo sapiens lamin A/C (LMNA), transcript variant 2, mRNA [NM_005572] || || 6287634	-1.14	-2.32	-2.51	-1.17	0.96	-0.65	1.26	-0.46
6287695	|| || ATTTCAGTATTAGGTCCTGCAACACTTTTCAATTCTTGTAGAAGCTGTTTTCAGGGGTGG || NM_175569 || A_01_P013512 || || || Homo sapiens Xg blood group (pseudoautosomal boundary-divided on the X chromosome) (XG), mRNA. [NM_175569] || || 6287695	-0.23	-2.05	-1.92	-0.8	1.55	0.37	1.84	-0.77
6287786	|| || CCTCCACGGGGGTCCCAGCGCCCACTTTTCTAATCATGAATGACCAATAAAGCCCATGCT || NM_004148 || A_01_P003922 || || || Homo sapiens ninjurin 1 (NINJ1), mRNA. [NM_004148] || || 6287786	0.15	-0.97	-1.72	-0.64	0.8	-0.26	1.35	2.04
6287824	|| || TCCGCGGCCTGCTGCGTGTCCTCTCCATGCTCCGGTTCCATCTAAATATACTTTCTGGAA || NM_006184 || A_01_P012572 || || || PREDICTED: Macaca mulatta similar to nucleobindin 1 (LOC718380), mRNA [XR_014283] || || 6287824	0.23	0	-0.47	-0.31	1.08	0.3	0.82	0.6
6287869	|| || TATTCAAAATGACGACAACTGCAGATTCTCTGACAGAAACCAGCACGGGGTCTTCACCTT || || A_01_P007072 || || || Homo sapiens hypothetical protein FLJ20297 (FLJ20297), mRNA. [NM_017751] || || 6287869	0.29	-1.55	-0.23	-0.16	1.46	0.55	2.2	1.54
6287874	|| || GTGCAGACCTTGGGGGAAGACTTTAAACCACCTAGTTCTCCCCGATGGGGTGTTGGTCTA || NM_000952 || A_01_P017042 || || || Homo sapiens platelet-activating factor receptor (PTAFR), mRNA. [NM_000952] || || 6287874	-0.93	-0.9	-1.27	-0.83	2.19	-0.04	1.64	0.5
6287908	|| || TGCGGTTTCCAAGGCCTCCGGAAGCACCAACCCAGTTCTCAGTTACCTCCTCTGGCCGGA || || A_01_P009731 || || || || || 6287908	-0.3	0.33	-0.55	0.28	0.77	1.09	0.58	0.39
6287927	|| || ACAGGGTCTGGAAGTGTGTGTGACGCCCATTGAGCTGTTATCCGAAGTCAGATTAAAAAT || NM_033315::AK122652 || A_01_P004747 || || || Homo sapiens RAS-like, family 10, member B (RASL10B), mRNA [NM_033315] || || 6287927	0.12	0	0	0	0.3	0.24	0.07	0.31
6287972	|| || ATTTTAAGCAGAAAGTCCTTACCTCCTGTAATACATCAATAAAGTACAATCAATGCGAGC || NM_025079 || A_01_P012774 || || || Homo sapiens zinc finger CCCH-type containing 12A (ZC3H12A), mRNA. [NM_025079] || || 6287972	0	-0.6	-0.37	-1.23	-1.23	-1.04	-1.87	-1.7
6287988	|| || CTAGAGGGGGGATCCCTAGTTAAGACTTTAGGAAGCCACCTTCAATGTTTTCTGGAACAA || NM_024897::AY424284 || A_01_P000609 || || || Homo sapiens progestin and adipoQ receptor family member VI (PAQR6), transcript variant 1, mRNA [NM_024897] || || 6287988	0.33	-1.46	-1.1	-0.07	0.76	0.04	1.2	1.26
6288021	|| || TGCCCTCATTTGCAGAGAATATTTTTGAAGAAAGAGTTAAAAATTACCTCTGTTGCAGTC || NM_053043 || A_01_P011442 || || || Homo sapiens proline rich 8 (PRR8), mRNA. [NM_053043] || || 6288021	-0.27	-0.21	0	-0.81	0.58	1.26	0.1	0.54
6288191	|| || ATTTCCTCTTGGGTCCCCTCAAGCAGATGGGCTCAAGGGGGTTACATTTAATAAATGGAT || NM_005428 || A_01_P008430 || || || Homo sapiens vav 1 oncogene (VAV1), mRNA [NM_005428] || || 6288191	-2.14	-1.48	-0.37	-0.53	1.62	0.15	2.1	-0.14
6288318	|| || TGATATGGACACTATCCCTTCACTGAGCCTTTTATACTTTGTTCTCCTTTGAAGCATCCT || NM_033554 || A_01_P013185 || || || Homo sapiens major histocompatibility complex, class II, DP alpha 1 (HLA-DPA1), mRNA. [NM_033554] || || 6288318	0	0.26	0.58	0.53	0	0.04	0	-0.34
6288358	|| || ATGATAACTCTTATGTTAAACCCCTTAATCTACACCTTGAATGCTCAGATGAAAAATGCC || NM_001004703 || A_01_P013724 || || || Homo sapiens olfactory receptor, family 4, subfamily C, member 46 (OR4C46), mRNA. [NM_001004703] || || 6288358	0.42	1.18	0.75	0.47	0.08	0.04	0.21	-0.21
6288457	|| || TCTAAGGGGGTCATGAGCTACCATACAAGTGTATCAGTGATGGGCATAGAGTTGGCAAAA || NM_001004306 || A_01_P012340 || || || Homo sapiens similar to hypothetical protein FLJ36492 (MGC87631), mRNA. [NM_001004306] || || 6288457	-0.48	-2.31	-0.68	-0.8	1.21	-0.39	1.69	-0.05
6288467	|| || GCTCCAGATTTTATTCTTGTCCCATTTATGCTACTGTGTGTAATAAAATGCCCATTTTAC || NM_014579::CR621267 || A_01_P012902 || || || Homo sapiens solute carrier family 39 (zinc transporter), member 2 (SLC39A2), mRNA [NM_014579] || || 6288467	0.52	0	0.13	0.21	0.96	0.93	1.02	0.6
6288508	|| || TTCCCTAAGAGATTCTCTTTTTAGGGGGAATGGGAAATGGACACCTCATAAAGGGTTCAA || NM_014742::BC005173 || A_01_P001527 || || || Homo sapiens transmembrane 9 superfamily protein member 4 (TM9SF4), mRNA [NM_014742] || || 6288508	-0.22	-1.69	-0.81	-0.92	1.99	-0.46	2.36	0.68
6288518	|| || AAACACACAGCTGCTGAATGTTCAACCTGTGAAACTGAGATGTTTCTAGAATGAAACAGT || NM_015210::AB018345 || A_01_P004436 || || || Homo sapiens KIAA0802 (KIAA0802), mRNA [NM_015210] || || 6288518	0	0.1	0.05	0.14	-0.05	-0.12	0	0
6288553	|| || TCCCCTGTCCCCACCCTGTTTTCTACCAGAGTTCTGACACTGTGACTTTGTATAAAATGG || NM_006666 || A_01_P016793 || || || Homo sapiens RuvB-like 2 (E. coli) (RUVBL2), mRNA. [NM_006666] || || 6288553	0.11	1.53	0.4	0.09	-1.49	0.32	-0.99	-0.82
6288565	|| || GCCAGGCCCTTCCACTGATTAAGTGAAACATTGCTGAATCTCAGATTCTGTGGCATCTAA || NM_018667 || A_01_P017026 || || || Homo sapiens sphingomyelin phosphodiesterase 3, neutral membrane (neutral sphingomyelinase II) (SMPD3), mRNA. [NM_018667] || || 6288565	0.91	0	-0.77	-0.1	1.43	0.59	0.81	1.42
6288617	|| || TTTTGTTTTGTCTGACAGTATTGCAATCCTGAAAATCCTGAGAGCTAAAAAACTGAAAGG || AK056706 || A_01_P020083 || || || Homo sapiens heparan sulfate 6-O-sulfotransferase 2 (HS6ST2), transcript variant S, mRNA [NM_147175] || || 6288617	0.12	0.33	0	0.22	-0.5	0	-0.51	-0.22
6288624	|| || GGGAAGTGTTAGAGTCTAAAAAACCCTAGAGTTAATCTCTTTTGGGAACATGAGGAGGTA || NM_014950 || A_01_P001023 || || || Homo sapiens zinc finger and BTB domain containing 1 (ZBTB1), mRNA. [NM_014950] || || 6288624	0	0.21	0.25	0.19	0	0	0	-0.17
6288670	|| || GTGGCATGAGAGCAAGGAGACCATGGCTACTCTTTGAAATGGATGGGGAAAATTAGCTTA || NM_133264 || A_01_P018784 || || || Homo sapiens WIRE protein (WIRE), mRNA [NM_133264] || || 6288670	0.04	-0.82	-0.67	-0.37	0.98	0.43	1.21	1.51
6288689	|| || TCCTGGACTCCAGAGGCCAGCGGGGAGCCTTTCCTGGCTCCCTCTGTTTTCTCTCAGTGT || NM_025108 || A_01_P006790 || || || Homo sapiens hypothetical protein FLJ13909 (FLJ13909), mRNA. [NM_025108] || || 6288689	0.24	0	-0.08	-0.37	0.96	0.64	1.4	0.35
6288723	|| || CGTGCACCCCGCTGGAGGAAGGTCCCGTGGCCCGCTGGGCTTGGCTCGGCGCCCCCACCC || BC032695 || A_01_P017070 || || || Homo sapiens glutathione peroxidase 4 (phospholipid hydroperoxidase) (GPX4), mRNA [NM_002085] || || 6288723	-0.26	-0.76	-0.73	-0.23	0.3	-0.34	0.29	0.39
6288743	|| || CAGGGGGTCCAGCCAGAAGCCAGGTCTCAGGCTAGAGTCCAGCTCACTGTCCCTGGCAGC || NM_032714 || A_01_P015769 || || || Homo sapiens chromosome 14 open reading frame 151 (C14orf151), mRNA. [NM_032714] || || 6288743	-0.37	-2.15	-1.09	-0.55	1.31	-0.27	1.64	0.16
6288817	|| || AGACGCCAAGACCAAGCGATGACGCCCTGCCCGCCCTCCCGCCCACCTCTCCTGCCGCCC || NM_020695 || A_01_P009134 || || || Homo sapiens transcription elongation factor B polypeptide 3 binding protein 1 (TCEB3BP1), mRNA. [NM_020695] || || 6288817	0.33	0.88	0.11	0.25	-0.76	-0.16	-0.37	-0.46
6288880	|| || GACCGACCCTTAAGCCAAACTCAGGCCCAGAATTGGCAAACTCAGTTCAGAATGGCAGTC || || A_01_P009969 || || || Homo sapiens catenin, beta interacting protein 1 (CTNNBIP1), transcript variant 2, mRNA. [NM_001012329] || || 6288880	0	-0.33	-0.44	-0.49	0.92	1.12	0.34	0.09
6288975	|| || CCAGGGGGGTTCTAATGCAGCTGCTGGGGCCTGACGCCCTGAGTTGTTTGTGATTCAATA || NM_018389 || A_01_P006590 || || || Homo sapiens solute carrier family 35, member C1 (SLC35C1), mRNA. [NM_018389] || || 6288975	-0.11	-0.98	0.07	-0.23	1.36	0.04	1.55	0.53
6289016	|| || GTACAGGGCATTCCTCCTTCCCATCTACGGGTGTTCTCAATAAACAGTGTACAGTTGTTT || NM_005418 || A_01_P007181 || || || Homo sapiens suppression of tumorigenicity 5 (ST5), transcript variant 1, mRNA [NM_005418] || || 6289016	-1.26	-0.3	-2.11	-0.68	0.21	0.2	0.31	1.85
6289040	|| || GCAGAGGGGGCTCCCCTGGTTTATTTATTTTCCCAGTAATTTTGTGTGAGCTACAGAAGA || || A_01_P008612 || || || Homo sapiens hypothetical protein MGC15677 (MGC15677), transcript variant 2, mRNA. [NM_032878] || || 6289040	0.48	-1.59	-1.41	-0.48	2.38	0.36	1.17	1.9
6289055	|| || AAAGTGGCAGAGTGACTTAACTGATCATGCATGATCCCTCATCCCTGAAATTGATAGTTT || NM_006793 || A_01_P014971 || || || Homo sapiens peroxiredoxin 3 (PRDX3), nuclear gene encoding mitochondrial protein, transcript variant 1, mRNA. [NM_006793] || || 6289055	0.13	-0.16	-0.09	-0.27	0.65	0.65	0.29	0.81
6289115	|| || GGCCGTGGCCCCCACCAGGGACATCTTGCATCTTCTGTTCACGTCTCTGCGTCCATTCCT || NM_198317 || A_01_P015698 || || || Homo sapiens kelch-like 17 (Drosophila) (KLHL17), mRNA. [NM_198317] || || 6289115	-0.07	-0.54	-0.04	-0.12	0.62	0.03	0.54	0.74
6289152	|| || TGAGAGAAACAAAATGGGTCAGATAGCTTTGGCCAGAGCCCCAGGCAGCCTTTGGGGCCT || NM_005076::AB074271 || A_01_P011257 || || || Homo sapiens contactin 2 (axonal) (CNTN2), mRNA [NM_005076] || || 6289152	-0.27	-1.18	-1.34	-0.17	1.13	-0.02	1.2	0.58
6289208	|| || TGAGGGGTTGGGGGATTGGCAGTTGGGAAGGGCGCTCTGAGATTAAAGAGTTTTACCTCT || NM_032375::BC022241 || A_01_P012327 || || || Homo sapiens AKT1 substrate 1 (proline-rich) (AKT1S1), mRNA [NM_032375] || || 6289208	-0.06	-1.09	-1.13	-0.96	0.01	-0.25	0.72	0.64
6289222	|| || AAGGGCCAGGTGGCTCTCTGCAAAGACTGCCTATAGCAGCTACCTGCTCAGCCCTGCACC || NM_002410 || A_01_P013479 || || || Homo sapiens mannosyl (alpha-1,6-)-glycoprotein beta-1,6-N-acetyl-glucosaminyltransferase (MGAT5), mRNA [NM_002410] || || 6289222	1.14	1.51	0.15	1.66	0.21	-0.45	0	0.25
6289287	|| || CTTGGGGACAGATAGAGGGGATGGTTGGGGATACTTCCCAAAACTTTTTCAAGTCAACTT || NM_002048 || A_01_P005076 || || || Homo sapiens growth arrest-specific 1 (GAS1), mRNA. [NM_002048] || || 6289287	-0.2	-0.48	-1.25	0.01	1.97	-0.35	1.36	1.32
6289324	|| || ACTCGTTCATTAATTTACTCATTTCTTAAGTGTACTTTGGCAGGGGCTGACAAAATATAG || || A_01_P019165 || || || Homo sapiens cDNA FLJ44053 fis, clone TESTI4034172 [AK126041] || || 6289324	-0.09	-0.96	-0.18	-0.28	1.97	0.11	2.11	1.08
6289381	|| || CCTCCGCTGGTCGCCAGATGGGGTGAGGGCCATTCTTTAAACCTTAATGGGATGGGGTAT || NM_138435 || A_01_P013459 || || || Homo sapiens hypothetical protein BC011204 (LOC113828), mRNA. [NM_138435] || || 6289381	-0.98	-1.86	-1.03	-1.25	0.95	0.12	1.61	-0.54
6289401	|| || GGACAGATGGACCAAAGATGGGTGGTTGAATGGTTGCCCACTCAGAGCTGGGGCCAAGAG || NM_000316 || A_01_P003918 || || || Homo sapiens parathyroid hormone receptor 1 (PTHR1), mRNA. [NM_000316] || || 6289401	-1.6	-0.53	-0.95	-0.54	0.81	0.67	1.73	0.76
6289420	|| || GCCAGAGCTGCTGGGGGACCGAGTTTGTACATTTTCCATTTTGGAATTTTGAGTTCCAAT || NM_025251 || A_01_P000565 || || || PREDICTED: Homo sapiens KIAA1688 protein (KIAA1688), mRNA [XM_496999] || || 6289420	1	-1.73	-0.95	-0.49	1.63	0.71	2.6	1.82
6289442	|| || GAGTGGGCATATGGTGAGAATTAGCACTGTTGGGGCAAAAGGGAATCTTGGGATAAAAAT || NM_199180 || A_01_P006151 || || || PREDICTED: Macaca mulatta similar to kin of IRRE-like 2 isoform c (LOC711175), mRNA [XR_012248] || || 6289442	0.59	-1.28	-0.82	-0.25	0.47	0.46	1.52	0.91
6289476	|| || TTTAGTAGAATTGTTTCCTAAAGAAAAGCACTCCTCGATCGTGGCGCTCCCTGTCGGAAT || NM_004965 || A_01_P005283 || || || Homo sapiens high-mobility group nucleosome binding domain 1 (HMGN1), mRNA. [NM_004965] || || 6289476	0.35	-0.15	0.26	0.12	0.9	0.56	1.03	0.51
6289481	|| || ATCTTCTTTATAATAAAAGCCTGACAGACAAACCTACTGTGGGCTCCAGCCTTTGTCCCG || NM_015103 || A_01_P003304 || || || Homo sapiens plexin D1 (PLXND1), mRNA. [NM_015103] || || 6289481	-0.42	-0.2	-0.07	-0.31	0	0.17	0	0.2
6289503	|| || AGGTGTTCTCCAGGATGGAAGAACCACCTGGCATGTAAGAAATAACGTCAGTTGTCCTAA || NM_017915 || A_01_P016551 || || || Homo sapiens hypothetical protein FLJ20641 (FLJ20641), mRNA. [NM_017915] || || 6289503	0	0.19	0	0	-0.6	0	-0.56	-0.41
6289525	|| || CTAAAGATCCTGCTTTTTTGTTTCAAGGGTTAAATGGGGCAGACAATTGCAATACTTGTA || NM_014978 || A_01_P015250 || || || Homo sapiens sortilin-related VPS10 domain containing receptor 3 (SORCS3), mRNA [NM_014978] || || 6289525	0.04	-1.29	-0.29	-0.04	1.64	0.2	2.02	1.44
6289530	|| || CGGGGTTTTATCTGCACTTGACATTGAACCTTGAAGTACTTTAAGTACTCCAAGGGAAAA || || A_01_P015942 || || || ILLUMIGEN_MCQ_25191 Katze_MMBR Macaca mulatta cDNA clone IBIUW:12556 5' similar to Bases 1 to 720 highly similar to human DKFZp667B1218 (Hs.151293), mRNA sequence [CN802671] || || 6289530	-0.04	-0.32	-0.25	-0.09	0.9	0.59	1.15	0.5
6289650	|| || TCCCTGATTCCTATGGGAACCCTGGGTTCAGGGCCAGGGCCTCCTTGGAATAAATGGTCA || NM_138392 || A_01_P019896 || || || Homo sapiens SH3KBP1 binding protein 1 (SHKBP1), mRNA. [NM_138392] || || 6289650	0	0	0.08	0.37	0.43	0.34	0.3	0.46
6289666	|| || TTCGCTTCTGACAATCCTGCCGTTTCCGATTGAGGGGGCTCTCAAAATGAAGCTTTTAAT || || A_01_P013184 || || || PREDICTED: Macaca mulatta hypothetical protein LOC709229 (LOC709229), mRNA [XR_013365] || || 6289666	-0.55	-2.89	-1.72	-0.83	1.37	-0.3	1.62	0.08
6289744	|| || CCTGTTTTATGCCCTTCTAATTCCTGATGTTTGGGTATTTTGTGAGTGCATGTGTGTTTT || NM_002950 || A_01_P012305 || || || Homo sapiens ribophorin I (RPN1), mRNA [NM_002950] || CO579849 || 6289744	1.2	1.35	1.96	1.34	0	0.48	0.2	0.55
6289798	|| || CGCATCCTGCCGACCCACCCTGAGCCCTGCAGGAAGCCGGAGCTGGTATTGCGTACAGAG || NM_021187 || A_01_P011554 || || || PREDICTED: Macaca mulatta similar to Cytochrome P450 4F11 (CYPIVF11) (LOC719353), mRNA [XR_014158] || || 6289798	0.51	1.2	1.69	0.63	0.16	0.28	-1.56	-0.86
6289934	|| || AGGGGTTTCAGAACTTTGCGTTGCAGTCATAGAAGAGATTTATTTCCTTTTTAGAGGGAA || NM_004972 || A_01_P003676 || || || Homo sapiens Janus kinase 2 (a protein tyrosine kinase) (JAK2), mRNA. [NM_004972] || || 6289934	0.19	-0.62	-0.74	-1.21	0.89	0	0.59	0.8
6289962	|| || AGGAATGGGCCTTTATTTCCAACTAGGGGGATAATGCCTGCAATAATCCCGGCAATCTTT || NM_013375 || A_01_P013701 || || || Homo sapiens activator of basal transcription 1 (ABT1), mRNA. [NM_013375] || || 6289962	-0.48	-2.33	-2.16	-0.78	1.16	-0.29	1.66	0.32
6290000	|| || GAGATGGCAGCTGCACCTGTGCAGCCTCTGTCTGAGGGGGATATTTGCCTCAGTGTGATT || NM_001001438 || A_01_P017714 || || || Homo sapiens lanosterol synthase (2,3-oxidosqualene-lanosterol cyclase) (LSS), transcript variant 2, mRNA [NM_001001438] || || 6290000	-0.38	-1.59	-1.38	-0.43	1.89	0.19	2.13	0.28
6290026	|| || TACCTTTTAGGGAGGAATGCCTTTTGCAATAATGTATCCCTTCCCTGATTGAGGGTGGGT || NM_004393 || A_01_P003425 || || || ILLUMIGEN_MCQ_54528 Katze_MMOV Macaca mulatta cDNA clone IBIUW:31813 5' similar to Bases 183 to 815 highly similar to human DAG1 (Hs.76111), mRNA sequence [DR772591] || || 6290026	-0.92	-0.89	-0.88	-0.54	-0.48	-0.25	-0.24	-0.72
6290050	|| || TCCTCTCTTCTCCCCCTGCCTGGATTATTTAAAAAGCCATGTGTGGAAACCCACTATTTA || NM_006875 || A_01_P018781 || || || Homo sapiens pim-2 oncogene (PIM2), mRNA [NM_006875] || || 6290050	0.51	1.66	1.75	0.51	-1.13	0.37	-1.1	-0.92
6290092	|| || GCACCCCTGCATTGCTGAGATGTTTCTGCCCATGGTTTTGTTTGTGCAATAACGTTATCA || NM_004237 || A_01_P006416 || || || Homo sapiens thyroid hormone receptor interactor 13 (TRIP13), mRNA. [NM_004237] || || 6290092	-0.48	-1.71	-0.73	0.2	1.9	0.37	1.93	0.85
6290132	|| || CCTGGGGCGTCTCCTGCTAGAAGAGGGCAGCTTCCACCCACTGGGCATGTCCGGGGCAGG || BC034757::NM_002181 || A_01_P019635 || || || PREDICTED: Homo sapiens Indian hedgehog homolog (Drosophila) (IHH), mRNA [XM_050846] || || 6290132	-0.33	-1.48	-1.56	-0.56	1.05	0.17	0.92	0.46
6290148	|| || GTTGCCATGGTCATCGACAGGATCTTCCTCTGGCTGTTTATCATCGTCTGCTTCCTGGGG || NM_000742 || A_01_P014115 || || || Homo sapiens cholinergic receptor, nicotinic, alpha polypeptide 2 (neuronal) (CHRNA2), mRNA [NM_000742] || || 6290148	1.25	0.75	1.4	0.63	0.31	0	0.04	0.44
6290326	|| || CTGCTCCCAGCCCACTCCGCCTTCTTTTTCAGCCTGTGGCAATGCCAGTGATGTGCATAA || NM_000102 || A_01_P008183 || || || Homo sapiens cytochrome P450, family 17, subfamily A, polypeptide 1 (CYP17A1), mRNA. [NM_000102] || || 6290326	0.58	0.92	0.01	0.17	-0.62	-0.19	-1.49	-0.1
6290336	|| || AAAGCCAACTAGACAAGCTGGCCAGGATCCAACCCCTAGATCCCACCAACTCGGGGAACA || NM_052846::BC101046 || A_01_P014452 || || || Homo sapiens elastin microfibril interfacer 3 (EMILIN3), mRNA [NM_052846] || || 6290336	-0.63	-0.69	-0.65	-0.15	0.78	-0.35	0.39	0.36
6290371	|| || CCCTGCCCCTACCCGTGCCCGAGAGCTGTTAGTTTTTAAAAAGGCCTTTGGGATTTGCCT || NM_002741 || A_01_P010279 || || || PREDICTED: Macaca mulatta similar to protein kinase N1 isoform 2 (LOC718834), mRNA [XR_014021] || || 6290371	0.84	1.04	-0.22	0.71	-1.43	0.26	-1.63	-0.38
6290457	|| || ATCCCGTTCGGCCCAAGGGGGATAGAAGGAAGGGAAATAACCAGCCACAGCGTGCCTGCC || || A_01_P000987 || || || Homo sapiens cancer/testis antigen CT45-2 (CT45-2), mRNA. [NM_152582] || || 6290457	-0.17	-1.66	-1.64	-0.33	0.84	0.15	1.81	0.24
6290487	|| || CCCCAATGCCAATTCTTAAGTCCTTTGTAATTGCGGCTTTCTCTAATAAAAAAGCCACTT || NM_001997 || A_01_P018632 || || || ILLUMIGEN_MCQ_2044 Katze_MMLG Macaca mulatta cDNA 5' similar to human PSG5 (Hs.251850), mRNA sequence [CK231362] || || 6290487	0.57	0	-0.18	0.12	1.61	1.08	0.73	0.79
6290536	|| || AGGGGGAAACTATCTTTTCTGTTTTATAGATTCCCTCTTTTTGGCACAAGTTCTATCACT || NM_033267 || A_01_P010132 || || || Homo sapiens iroquois homeobox protein 2 (IRX2), mRNA [NM_033267] || || 6290536	0.05	-1.88	-2.36	-0.82	1.09	-0.09	1.79	1.56
6290538	|| || GTTTGGGGGTTGGAAAAGTTACTTTCTGATTTTTTGGAACCATTTCAAACTCCTTCATAT || NM_212558 || A_01_P002035 || || || Homo sapiens similar to RIKEN A930001M12 (LOC401498), mRNA. [NM_212558] || || 6290538	-0.46	-1.32	-2.67	-0.63	1.9	0.04	2.07	0.04
6290543	|| || CGTGGGATGCTGGACAATGGGAAAAATTGGAATGAGCGGTCTTCCATTCCAACTTTAGTT || NM_022112 || A_01_P007953 || || || Homo sapiens p53-regulated apoptosis-inducing protein 1 (P53AIP1), mRNA. [NM_022112] || || 6290543	0.46	0.24	0.14	0.34	0	-0.4	-0.53	-0.61
6290603	|| || TCATTCCATTTGCAACAGGAAACATCCTGTTCTATGGTAGTGGGGTCAGGAAGGTAGGAA || || A_01_P008802 || || || Homo sapiens CDC42 small effector 1 (CDC42SE1), mRNA. [NM_020239] || || 6290603	-1.06	-0.54	-1.98	-0.64	1	0.38	1.1	-0.46
6290634	|| || GAGGTCAGGAGAGGATGGGGCTATTCACTTTTATATATGTATATAAAATTAGAAGTAAGA || NM_139161 || A_01_P018556 || || || Homo sapiens crumbs homolog 3 (Drosophila) (CRB3), transcript variant 2, mRNA. [NM_139161] || || 6290634	-0.33	-1.15	-0.12	0.32	1.12	0.87	1.23	0.99
6290692	|| || TTTCCTTCCTGGGGGTCTGTTCCTTCCTATGCTCACCCAGAGAACTCTCTGATGTCCCCG || NM_002277 || A_01_P000800 || || || Homo sapiens keratin, hair, acidic, 1 (KRTHA1), mRNA. [NM_002277] || || 6290692	-0.27	-1.2	-1.06	-0.52	1.42	-0.07	1.18	1.27
6290717	|| || TATGAAAACTATAAATGGCGAGTGGTGGAACTCCTCCTTTCCTCATAGTCCTCAGGCTTT || NM_022458 || A_01_P014949 || || || Homo sapiens chromosome 7 open reading frame 2 (C7orf2), mRNA. [NM_022458] || || 6290717	-1.08	-0.34	-0.11	-1.29	0.36	0	0.39	0.5
6290721	|| || AGGAACAAGGATGTCAAAGATGCTCTGAGGAATGCCATTATCCATAAAGCAGCCTCTGAT || NM_001004471 || A_01_P016301 || || || Homo sapiens olfactory receptor, family 10, subfamily Q, member 1 (OR10Q1), mRNA. [NM_001004471] || || 6290721	0.35	0.16	0.5	-0.04	-0.58	-0.33	0	-0.41
6290739	|| || ACTGAAGTGAACAAGTTGTCATCAGGTTTGGATATATACAAGATTCCATTGAAGAACAAG || NM_001004747 || A_01_P015561 || || || Homo sapiens olfactory receptor, family 5, subfamily T, member 3 (OR5T3), mRNA. [NM_001004747] || || 6290739	0	0	0.33	0	-0.51	0	-0.87	-0.7
6290807	|| || ACCCTGTGCTAGGGAATCTGGAGTTTAGTTTTTGGAAAATAACGAAGCAATAACGGGCAT || NM_001005176 || A_01_P014514 || || || Homo sapiens SP140 nuclear body protein (SP140), transcript variant 2, mRNA. [NM_001005176] || || 6290807	-0.64	0.2	-0.34	-0.51	0.56	0.77	-0.02	0.1
6290862	|| || ACTGCATCCCAGTCCATCTACAGAAAGCAGGTTTGAGGTAAAAACAAAGACCTTCACTAT || NM_000947 || A_01_P010194 || || || Homo sapiens primase, polypeptide 2A, 58kDa (PRIM2A), mRNA. [NM_000947] || || 6290862	0.61	0.7	0.57	-0.1	-0.41	-0.94	0	0
6290910	|| || CTCTGGGGCCAACTTCTCTTCAGCCCCATGGGAAGAGCCTGTTTTGGGGTGCTTTCTTGA || NM_173555 || A_01_P009307 || || || Homo sapiens trypsin domain containing 1 (TYSND1), mRNA. [NM_173555] || || 6290910	-0.73	-1.71	-0.83	-0.04	2.82	0.44	0.92	1.05
6290979	|| || TGCCCCAGCATTCGGTATCTGCTTCTTCCAGAGAAATAAAGTTAGTTTCTATTTTATGTT || NM_001010938 || A_01_P015350 || || || Homo sapiens tyrosine kinase, non-receptor, 2 (TNK2), transcript variant 2, mRNA. [NM_001010938] || || 6290979	0.42	-0.52	-0.2	0.38	1.39	0.68	1.63	1.72
6291031	|| || CAGGCCATGGCAGAAACGCCCTCCATGTGTGCATATTTGTTGGTTCTCTGATTAAAGTTT || NM_015428 || A_01_P006415 || || || PREDICTED: Homo sapiens zinc finger protein 473 (ZNF473), mRNA [XM_046390] || || 6291031	-0.25	-1.38	-1.72	-0.44	0.3	-0.06	0.93	1.45
6291047	|| || TGATTTTAACTGATTCCTCTCCTGACCCTTTACTAATAAACCCTTTGGAGGAGACTGAGA || NM_147162 || A_01_P004602 || || || Homo sapiens interleukin 11 receptor, alpha (IL11RA), transcript variant 2, mRNA [NM_147162] || || 6291047	0.76	0	0.14	0.18	-1.19	-0.66	-1.43	-0.45
6291057	|| || GCAGGTACAGTTAAGGAATAAGTAGAACTAAGGCTTCTGCTTCCTTGCTGCTATGGTGGA || NM_017934 || A_01_P014036 || || || Homo sapiens pleckstrin homology domain interacting protein (PHIP), mRNA [NM_017934] || || 6291057	0.41	0.4	-0.03	-0.04	-0.4	0	-0.87	-0.76
6291104	|| || GTTAGAGTTTGGGCTAAAATGAGCAAGGAGAAAAAACCACCAAGAACATTTCCTGGGGCA || NM_017919 || A_01_P001395 || || || Homo sapiens syntaxin 17 (STX17), mRNA [NM_017919] || || 6291104	-0.42	-1.63	-0.93	-1.48	0.41	-0.44	0.37	0.11
6291137	|| || CTTTGTTAAACTGTCCGTGAAACAAGAAAGCCATTGGGGGAAGCAGGTGATTGCCTGAAA || NM_024817 || A_01_P008299 || || || Homo sapiens hypothetical protein FLJ13710 (FLJ13710), mRNA [NM_024817] || || 6291137	-0.65	-2.18	-1.9	-0.64	1.39	-0.16	1.75	0.2
6291188	|| || TTTGGGGGAAGCCATTGGTTTAAGCAAAAGATAATTGACTTATGGAATTGTGTTTTGTGC || NM_181791 || A_01_P008026 || || || Homo sapiens G protein-coupled receptor 141 (GPR141), mRNA [NM_181791] || || 6291188	0.11	-1.07	-1.3	-0.68	1.67	0	1.88	0.38
6291192	|| || CGTTTTTGCTCCACCTCTTTTTGAGTGAACAGAGGACAAACCTTGGGTCACGGGGCTAGT || NM_145008 || A_01_P019259 || || || Homo sapiens yippee-like 4 (Drosophila) (YPEL4), mRNA. [NM_145008] || || 6291192	-0.85	-2.18	-1.4	-0.57	1.51	-0.22	1.64	0.02
6291207	|| || AGACCTCGCCTGAATCGGCTCTGTTGTTTGAATAAACGTGAACGTGAACCCAAGCGGAAG || NM_032789 || A_01_P017455 || || || PREDICTED: Homo sapiens hypothetical protein FLJ14464 (FLJ14464), mRNA [XM_378197] || || 6291207	0.41	0.47	0.11	0.6	-0.24	-0.46	-0.41	-0.42
6291211	|| || CTGGCTGACATCTTGCAGGGCCCCAGCCTGCGATCCACAGACGAGGAGGATGAGGATGAA || NM_000083 || A_01_P007674 || || || Homo sapiens chloride channel 1, skeletal muscle (Thomsen disease, autosomal dominant) (CLCN1), mRNA [NM_000083] || || 6291211	0.27	0.52	0.16	-0.07	1.21	0.88	1.19	0.92
6291229	|| || GCTTTTCAAAATTGGACATTCCAGATAACATCCTTTAGACCATCTCTTCAAGGGTTCACA || NM_032383 || A_01_P006251 || || || PREDICTED: Macaca mulatta similar to Hermansky-Pudlak syndrome 3 protein (LOC712282), mRNA [XR_013718] || || 6291229	0	0	0.13	-0.17	0.11	0.45	0.61	0.66
6291239	|| || GACCATTTATTGGGCAGTTGGGAAATCAGCTCTCTGTCCTGTTTAGTGAGTGTTTTCAGC || NM_005426 || A_01_P013462 || || || Homo sapiens tumor protein p53 binding protein, 2 (TP53BP2), mRNA. [NM_005426] || || 6291239	0.29	0.72	0.56	0.47	0	0	0	0.15
6291249	|| || TTCCATGGATCAATTAGAACCACAGCCTGTCCAATTTCAACATATCTTTTATTTCTTCTG || NM_001391 || A_01_P000826 || || || Homo sapiens dystrobrevin, alpha (DTNA), transcript variant 3, mRNA [NM_001391] || || 6291249	0.29	0.36	0.2	0	0	-0.29	0	0.02
6291390	|| || ACCTTCTCAGCCTTTTCTGGGGGTACTTTGCAAATACCTGAGTACAAACAGAAGTACCAA || || A_01_P000618 || || || || || 6291390	-0.74	-1.5	-0.39	-0.9	2.49	-0.09	2.65	0.88
6291433	|| || CTTTTCCCCAACCACAGAGAACAAGAGTTCTCTTCTGGGGGACAGAGAAGGCGCTTCCCA || || A_01_P004773 || || || Homo sapiens ets variant gene 4 (E1A enhancer binding protein, E1AF) (ETV4), mRNA. [NM_001986] || || 6291433	-0.33	-1.84	-2.03	-0.53	1.66	-0.64	1.77	0.57
6291434	|| || GTAACACCGCAGCTGAGCAGATGTAATAGAAATAAACCTATGAATAAAATTTCTTCTTGG || NM_000716::BC005378 || A_01_P006336 || || || Homo sapiens complement component 4 binding protein, beta (C4BPB), mRNA [NM_000716] || || 6291434	0.05	0	0.68	0.18	-0.2	-0.45	-0.33	0
6291437	|| || TGGATGTTAAACCCATATTCCTTTCAACTGATGCCTGCTAGGGAAAACTACTCCTCATTG || || A_01_P010206 || || || Homo sapiens butyrophilin, subfamily 3, member A3 (BTN3A3), transcript variant 1, mRNA [NM_006994] || || 6291437	0.43	0.25	0.63	1.02	0	0.01	0	-0.39
6291469	|| || AGAGGTGACTCAGTGCCTTAGGATCTCTGTGGCTCCTTCCTCCAGCTGGGGGACTCTTAA || NM_004308 || A_01_P012865 || || || Homo sapiens Rho GTPase activating protein 1 (ARHGAP1), mRNA [NM_004308] || || 6291469	0	-0.83	-0.22	-0.4	1.32	0.08	1.17	0.44
6291493	|| || AGTGCTCGCCAGAGTGGTCTGGCCTGCTATGGGGGATCCAGGTGATGTTACATGTCCATT || NM_198446::BC107856 || A_01_P012560 || || || Homo sapiens FLJ45459 protein (FLJ45459), mRNA [NM_198446] || || 6291493	-0.29	-1.58	-1.28	-0.33	1.69	0.39	2.38	0.24
6291502	|| || TGGGCCCCAGCTGGCTCTGGCTGTTGGCAGCTTGGGGGCTGTTTTTGAGCTTCTCATTCT || NM_004838 || A_01_P005919 || || || Homo sapiens homer homolog 3 (Drosophila) (HOMER3), mRNA. [NM_004838] || || 6291502	0.18	-1.35	-1.08	-0.82	1.89	-0.48	2.01	1.27
6291514	|| || TCTAAAATTTGGTTAGTTGGGTTTGGATGGGATGGTGTAAATAGAGACTAGTTGCCTAGG || NM_003463 || A_01_P002804 || || || Homo sapiens protein tyrosine phosphatase type IVA, member 1 (PTP4A1), mRNA. [NM_003463] || || 6291514	0.24	0.31	0.23	0.23	0	0	0	0
6291588	|| || GAGTCCAGCCACTTCCTAGGTCTCCCTCTTATGACTGTCTATGGGTGCATTGCCTTCTGG || NM_002283 || A_01_P009064 || || || Homo sapiens keratin, hair, basic, 5 (KRTHB5), mRNA. [NM_002283] || || 6291588	0.15	0	0	0.67	0.98	0.39	1.07	0.8
6291631	|| || GGAGCTAGACCCTCCCCAAGCCCATCCATGCACATTACTTAGCTAACAGTTAGGGAGACT || NM_018058 || A_01_P015954 || || || Homo sapiens cartilage acidic protein 1 (CRTAC1), mRNA. [NM_018058] || || 6291631	0.1	0.36	0.12	0.03	-0.11	0	-0.25	-0.08
6291634	|| || TCCTGAAACCCAAGTTATGCATCCCCATCCCCATGCCCTCATCCCGACCTCTTAGAAAAT || || A_01_P016000 || || || Homo sapiens carboxypeptidase A5 (CPA5), mRNA. [NM_080385] || || 6291634	0.32	0.75	0.44	0.06	-0.44	0.05	-0.23	0.01
6291797	|| || GCCCTTCCTTTCTTCCGAGGATTGCAGAGGATGTAGTTATCAATCTCTAGCTGTCACTTT || NM_001733 || A_01_P018655 || || || PREDICTED: Macaca mulatta similar to Complement C1r subcomponent precursor (Complement component 1, r subcomponent) (LOC722131), mRNA [XR_014707] || || 6291797	0.15	-0.54	0.75	0.11	1.23	0.76	1.27	2.23
6291811	|| || AGGGGGCCACTCATATTCTGGGCTCCTGGAACCAATCCAGTGAAATAATTATTTTGCTGT || NM_000506 || A_01_P004584 || || || Homo sapiens coagulation factor II (thrombin) (F2), mRNA. [NM_000506] || || 6291811	-0.23	-1.9	-0.62	-0.61	0.89	-0.38	1.36	1.24
6291832	|| || GCCTCATTTCTGGGGGGTTGTGTATCAGTTCTCTAACACTTGTTCCTGAGAACTAAAGGT || NM_001001936 || A_01_P005691 || || || Homo sapiens KIAA1914 (KIAA1914), transcript variant 1, mRNA. [NM_001001936] || || 6291832	-0.09	-1.06	0.27	-0.16	1.49	0.26	1.53	0.45
6291851	|| || TTTTTTCTGAACATCAGAGCCAGACAGGATTCAAAATAAGGAGAGAATGAGATCGTGCGG || NM_013272 || A_01_P008384 || || || Homo sapiens solute carrier organic anion transporter family, member 3A1 (SLCO3A1), mRNA. [NM_013272] || || 6291851	-0.31	-0.5	-0.44	-0.13	0	0	0	0
6291886	|| || AGTACTTCTGACCATCTAGGGGGAGAAAGGAACTGGCTGAGTAACTGGGTAAAATGAAGA || NM_025063::AK027203 || A_01_P004300 || || || Homo sapiens hypothetical protein FLJ23550 (FLJ23550), mRNA [NM_025063] || || 6291886	0.02	-1.94	-1.8	-0.91	0.93	-0.32	1.69	0
6291964	|| || TCAGCTCAGACCCCCAGCCCCTGCCAGCCCCACACTCTCTTAGCTGAGTTTTTGCAAATA || NM_005660 || A_01_P015142 || || || Homo sapiens solute carrier family 35 (UDP-galactose transporter), member A2 (SLC35A2), mRNA. [NM_005660] || || 6291964	0.35	0.6	0.4	0.32	-0.27	0.12	-0.57	-0.48
6292079	|| || CTACGTCACTAAGAGGACTTGTAACACCATGGGGGATGTCAGCTGAAATTTGTCTTGTTT || NM_014451 || A_01_P016765 || || || Homo sapiens parathyroid hormone-responsive B1 gene (B1), transcript variant 1, mRNA. [NM_014451] || || 6292079	-0.06	-1.85	-0.19	-0.29	1.55	0.13	2.57	2.57
6292095	|| || TCACTAAGGAAGGCAAATGAAGGGGGAAAAAATGCCATTTTCAATCCTTCCTTTCTCCCC || NM_005604 || A_01_P015786 || || || Homo sapiens POU domain, class 3, transcription factor 2 (POU3F2), mRNA. [NM_005604] || || 6292095	-0.76	-1.59	-1.76	-0.57	0.8	-0.36	1.44	-0.24
6292148	|| || CAAACAGCATTTGCCAGTTTGTCCTGGCATGGCTTGAAATGGGGAGTGATCTAAGTCTTA || AK122668::NM_001005180 || A_01_P011977 || || || PREDICTED: Homo sapiens olfactory receptor, family 56, subfamily B, member 1 (OR56B1), mRNA [XM_370605] || || 6292148	-1.25	-0.62	-0.82	-0.27	0.94	0.33	1.53	0.95
6292223	|| || AGGTCACTGGGGGACAATGTACAGCATCTGGCCATCCACTTCTTTTTCATTTCATGTTCT || NM_014848 || A_01_P001100 || || || Homo sapiens synaptic vesicle glycoprotein 2B (SV2B), mRNA [NM_014848] || || 6292223	0.6	-1.54	-1.3	-0.47	1.51	-0.13	2.61	0.93
6292304	|| || TCAGAGGTGAAGAAGAGTTGGAGAATCTGGATCGGGGGCCAGGAAATCACTTGTATTTTT || NM_020683 || A_01_P005840 || || || Homo sapiens adenosine A3 receptor (ADORA3), transcript variant 1, mRNA. [NM_020683] || || 6292304	-0.75	-1.96	-2.01	-0.92	1.09	-0.46	1.29	-0.41
6292332	|| || GTGGGGCTAATGGCTAGACAGCTAGCTCTGGAAAACCTCCAGGTTTCACATAGCGGGGAT || NM_024319 || A_01_P011162 || || || Homo sapiens chromosome 1 open reading frame 35 (C1orf35), mRNA. [NM_024319] || || 6292332	-0.05	-1	-0.73	-0.49	1.06	0.6	1.51	-0.41
6292337	|| || GCCTCCCTGACTGTAAAATCTCTGTACTGTTAGGTTTTTGGTGGGAGGCTGTGATAAGTT || NM_031890 || A_01_P009701 || || || Homo sapiens cat eye syndrome chromosome region, candidate 6 (CECR6), mRNA. [NM_031890] || || 6292337	0.1	-1.95	-1.17	-0.54	2.17	0.72	1.94	1.69
6292345	|| || TTTTTTAAGGGAAAGAAATGTTTCAGGAGGGATAAAGCTTACCATTAAAGCTTTGGGGTA || NM_001010848 || A_01_P018825 || || || PREDICTED: Homo sapiens neuregulin 3 (NRG3), mRNA [XM_166086] || || 6292345	-0.73	-0.87	-0.81	-1.19	0.88	0.05	2.32	0.38
6292433	|| || GTCCCCAAAAGTAGAACACATATATTGCAACTGCAATAATACTCTGAATTCATCTTTCAC || NM_031292 || A_01_P002496 || || || Homo sapiens hypothetical protein DKFZp434G1415 (DKFZP434G1415), mRNA. [NM_031292] || || 6292433	-0.4	-0.69	-1.15	-1.23	1.01	-0.66	0.74	0.75
6292570	|| || AAAGGGCCCGGAAAGGCTGACTCACCGGGCCGACACTCACGAAAATGGGATGCACTTTAT || NM_020713 || A_01_P006266 || || || Homo sapiens KIAA1196 protein (GM632), mRNA. [NM_020713] || || 6292570	0	-0.29	-0.51	-0.25	0.22	0	0	0.05
6292649	|| || GGGTCCCCGTGGGCCACACTGGGGGGCTGTGGGAGTAAAATACTCAATATACGCGTTTTT || || A_01_P007906 || || || Homo sapiens telomerase reverse transcriptase (TERT), transcript variant 1, mRNA. [NM_003219] || || 6292649	-0.6	-1.42	-0.74	-0.63	0.79	-0.45	1.17	-0.06
6292654	|| || AGAGCAGAAATCATGAGATCCTTCTCTTCATCAAGAAACTTGCAAGAAAGATTAAGGAGG || NM_021002 || A_01_P000811 || || || Homo sapiens interferon, alpha 6 (IFNA6), mRNA [NM_021002] || || 6292654	-0.74	-1.04	-0.69	-1.09	0	0.08	-0.2	0
6292744	|| || AGAACATGGAAATAACCATTGTTTACAGAGCTGAGCATTGGTGACAGGGTCTGACAGGGT || NM_000840 || A_01_P012819 || || || Homo sapiens glutamate receptor, metabotropic 3 (GRM3), mRNA. [NM_000840] || || 6292744	-0.44	-1.03	-0.7	-0.63	-0.46	0	-0.23	0.16
6292769	|| || CAGGGAAAGGAACCATGTGTCCTGGTGGGGCTGGAGTCAGAGCCGGATCTGTTACCATTT || NM_001005915 || A_01_P005105 || || || Homo sapiens v-erb-b2 erythroblastic leukemia viral oncogene homolog 3 (avian) (ERBB3), transcript variant s, mRNA. [NM_001005915] || || 6292769	0.36	-0.79	-0.52	-0.48	1.27	0.3	2.07	0.52
6292776	|| || AAATATTAGAGGGGGTTGAACATTGTAACTAAAGCATAAAGCTAGACCAATTACATGCAG || || A_01_P004524 || || || ILLUMIGEN_MCQ_6817 Katze_MMPL2 Macaca mulatta cDNA clone IBIUW:4419 5' similar to Bases 1 to 1071 highly similar to human FBXO32 (Hs.403933), mRNA sequence [CN802472] || || 6292776	-0.9	-1.39	-1.35	-0.78	1.4	0.1	1.99	0.02
6292817	|| || TCTGTCCCCATCTGGGAGGGTGGCATTCTGGGACATGAGGAACAGAGGAAAGGGGCAATA || NM_000713::BC109371 || A_01_P004787 || || || ILLUMIGEN_MCQ_6688 Katze_MMPL2 Macaca mulatta cDNA clone IBIUW:4549 5' similar to Bases 1 to 786 highly similar to human BLVRB (Hs.76289), mRNA sequence [CN642651] || || 6292817	-0.9	-0.7	-0.97	-0.78	1.28	0.33	1.33	-0.34
6292949	|| || AGTCGTCCTTCACTACCACCTCCATTGTTTCTGGAAGCGCGCTCCAGGCAGGCTGGCCAG || NM_032937 || A_01_P013594 || || || Homo sapiens chromosome 9 open reading frame 37 (C9orf37), mRNA. [NM_032937] || || 6292949	-0.03	0	-0.17	-0.48	0.15	0.01	0.33	0.26
6292992	|| || ACCATCTCTCTTCTTTGAGTTGTTTATGGCCTCCCATAAGACATTTTACAAACCCATAAG || NM_052954 || A_01_P012504 || || || Homo sapiens cysteine and tyrosine-rich 1 (CYYR1), mRNA. [NM_052954] || || 6292992	-0.05	-0.44	-0.35	0.11	0.75	0.15	0.94	0.8
6292994	|| || TCATCAACACTACGGAAGGCTTTGTTTCATCCGTCTCAGGGGCTCTTGGAATACCTAATT || || A_01_P019268 || || || Homo sapiens cytosolic ovarian carcinoma antigen 1 (COVA1), transcript variant 1, mRNA. [NM_006375] || || 6292994	-0.82	0	0	0.07	1.34	0.06	1.8	0.83
6293004	|| || CTGGGGGCTTGTGGAGTCAGATCACATACCTGTGCAGAAACCGTCTCTGTGGCCGCATTT || NM_032350 || A_01_P016507 || || || Homo sapiens hypothetical protein MGC11257 (MGC11257), mRNA. [NM_032350] || || 6293004	-0.54	-1.86	-0.17	-0.66	1.35	-0.07	1.57	0.01
6293008	|| || GACCAGGAAGCCTGGGGGGCCTGAGGGACTTGAACAAGTGTCAATAAACGCTGGCCTCTG || NM_001864::CK231544 || A_01_P010699 || || || Homo sapiens cytochrome c oxidase subunit VIIa polypeptide 1 (muscle) (COX7A1), mRNA [NM_001864] || || 6293008	-0.27	-0.72	-0.78	-0.51	0.73	-0.22	1.03	-0.03
6293023	|| || TGTAAAGTGATCAGCAGTTGCACCGTGAAAATAAATACGTTAACTCAGGGGTCACTACAG || AB096175::NM_001003845 || A_01_P005069 || || || PREDICTED: Homo sapiens Sp5 transcription factor (SP5), mRNA [XM_371581] || || 6293023	-0.21	-0.79	-1.16	-0.83	1.1	-0.44	1.81	0.64
6293027	|| || AATACTGATGTTCAGGGCGCTCTGTGTCAGCTACTTGTGGGGAAGCGATCACTGACCTGA || NM_012373::BC108921 || A_01_P000770 || || || Homo sapiens olfactory receptor, family 3, subfamily A, member 3 (OR3A3), mRNA [NM_012373] || || 6293027	-0.37	-0.17	0	-0.42	0.32	0.23	0.32	0
6293042	|| || AAGCCCTGTTTGTCTTTTAAACACTAGTTGGAAGCTCTCAATAAAAATGCCTGCTGCTCA || NM_001001132 || A_01_P006652 || || || Homo sapiens intersectin 1 (SH3 domain protein) (ITSN1), transcript variant 2, mRNA [NM_001001132] || || 6293042	-0.37	-0.32	0	0.02	0.23	0.17	0.34	0.74
6293092	|| || CAAGTCACCCAGCATGCAGGGGCCTCCCTCTAAAGACAGGGGCTCCACATGCTTTTCTTT || NM_138813 || A_01_P010556 || || || PREDICTED: Macaca mulatta ATPase, Class I, type 8B, member 3 (ATP8B3), mRNA [XR_014604] || || 6293092	0.25	-1.43	-1.28	-0.22	1.05	0.04	0.59	2.67
6293110	|| || GGCCACCTGCTTATATCCAGCAAGCTATCAAGTCTGCATTTTGGGAATAAAGTAGTTTTT || NM_152666::AK098092 || A_01_P003113 || || || Homo sapiens hypothetical protein FLJ40773 (FLJ40773), mRNA [NM_152666] || || 6293110	0.17	0	0.29	0.27	-0.25	0	0	0
6293151	|| || TGATCCAAGTTTTTACATCACATCCATTGATCTGCCTATCCTTTCTTTTCACTCCAAAGA || NM_005665 || A_01_P013375 || || || Homo sapiens ecotropic viral integration site 5 (EVI5), mRNA [NM_005665] || || 6293151	0.35	0.34	0.68	0.5	0	0	0	0.16
6293165	|| || ATTCCTCTCAGTCCTTCTTGGGGGTAAGCTGAGTACCTGAAGGAGCACAGCTGAACCGCT || NM_022171 || A_01_P000949 || || || Homo sapiens T-cell leukemia translocation altered gene (TCTA), mRNA. [NM_022171] || || 6293165	0.42	-1.74	-1.48	-0.63	1.61	0.35	2.12	0.52
6293166	|| || TAAGGGGGCCTTGCGTTTGCCCCTCGAGGCTGCCGCATCACCTTTTCTGTCCATAGTTTA || NM_015666 || A_01_P016645 || || || Homo sapiens GTP binding protein 5 (putative) (GTPBP5), mRNA. [NM_015666] || || 6293166	0.51	-0.81	-1.77	-0.78	1.06	0.1	0.95	1.46
6293199	|| || ACATGGGGGCCACATCTGATTAGCTTAGAACCTGTCTTGTCTCATCTTCAAAGGGTAACT || NM_014845 || A_01_P011729 || || || PREDICTED: Macaca mulatta Sac domain-containing inositol phosphatase 3 (KIAA0274), mRNA [XR_010657] || || 6293199	-0.52	-1.01	-2	-0.65	1.01	-0.63	1.55	1.04
6293216	|| || ACCTGGGCCTGGCACTTGAGAGGTCCTAGTCAGCCATAGAGAGCTGGGGAAACCACATTA || NM_176798 || A_01_P018988 || || || Homo sapiens pyrimidinergic receptor P2Y, G-protein coupled, 6 (P2RY6), transcript variant 2, mRNA [NM_176798] || || 6293216	-1.01	-0.25	-0.36	-0.69	0.5	0	1.39	0.1
6293223	|| || GGTTCCTCCTTAGGGGGCCAGACAAGAAAGGAAAGGCCTACAGTTTCTGGAGCAACCCTG || NM_030767 || A_01_P006455 || || || Homo sapiens AT-hook transcription factor (AKNA), mRNA. [NM_030767] || || 6293223	-0.41	-1.62	-1.8	-1.25	1.13	-0.34	1.98	0.36
6293243	|| || GTCATAGGAAACTGCTTGGAAGAAGGGCGGGGGATGAAATCATGTTTACAGACCTATTTT || NM_016256 || A_01_P010503 || || || Homo sapiens N-acetylglucosamine-1-phosphodiester alpha-N-acetylglucosaminidase (NAGPA), mRNA. [NM_016256] || || 6293243	-0.04	-0.86	-0.77	-0.32	0.43	-0.02	0.93	0.56
6293286	|| || ATGTGTGACAGTGAGCTTTGTTCATTCTAGCCACAGGGGGATGAAAGGGATCTTTTGCAT || NM_031444 || A_01_P014885 || || || Homo sapiens chromosome 22 open reading frame 13 (C22orf13), mRNA. [NM_031444] || || 6293286	-0.17	-0.96	0.49	0.18	2.42	0.76	2.72	0.55
6293344	|| || GTAATAAGTTATTCACCTGAGTATGCAATAAAGATGTGGTGGCCACTCTTTCACGGTGGT || NM_003979 || A_01_P002605 || || || Homo sapiens retinoic acid induced 3 (RAI3), mRNA [NM_003979] || || 6293344	0.74	0	1.03	0.79	-0.27	0	0	0
6293386	|| || TGCCCCTTAACTTTGATACTGTTCACAATGTGTCTTTTGGGGCTATGATACTATTTATTA || NM_014373 || A_01_P000726 || || || Homo sapiens G protein-coupled receptor 160 (GPR160), mRNA. [NM_014373] || || 6293386	0.76	0.39	-0.6	0.31	1.71	1.38	1.66	0.74
6293393	|| || CATGCTTCAGGAGCCACCTCCTGTCATCATTTTTGTTCTGATATGTTCCTTCTCCAATAT || NM_030764 || A_01_P011587 || || || Homo sapiens Fc receptor-like 2 (FCRL2), mRNA. [NM_138738] || || 6293393	0.51	0.22	-1.24	0.53	1.82	0.85	0.85	1.6
6293518	|| || GCCAATCCCCTGGGTAAGTTGACAATATCCTCACCTCATGGATATTGAATTGGTTATGAT || NM_139013 || A_01_P006068 || || || Homo sapiens mitogen-activated protein kinase 14 (MAPK14), transcript variant 3, mRNA [NM_139013] || || 6293518	-0.1	-0.57	-1.07	-0.29	1.12	0.14	1.33	1.39
6293563	|| || GAAGATCAATAGCTTCTCACCTGCACAGGGGGAGCAGAAAAGCTGGGCCTCAACATGGCG || NM_015721 || A_01_P016807 || || || Homo sapiens gem (nuclear organelle) associated protein 4 (GEMIN4), mRNA. [NM_015721] || || 6293563	-0.55	-1.61	-1.78	-1.12	0.71	-1.03	1.85	0.85
6293659	|| || GATGAGTATTTTACCAGAGTGTTTCCGTTCACATCCGTAGTATGGAGGATTTGGGGAACA || NM_003622 || A_01_P005998 || || || Homo sapiens PTPRF interacting protein, binding protein 1 (liprin beta 1) (PPFIBP1), transcript variant 1, mRNA. [NM_003622] || || 6293659	-0.14	-0.78	0.87	-0.02	1.11	0.89	1.84	0.7
6293683	|| || ATCTCCACAGACCGCGGCCTCTGCGTGTGAGGGGGACACTGTCATGCTCTGCTGAGTTGT || NM_006753 || A_01_P015664 || || || Homo sapiens surfeit 6 (SURF6), mRNA. [NM_006753] || || 6293683	-0.37	-1.67	-2.24	-0.61	1.32	-0.25	1.76	0.71
6293704	|| || TGTAACTGGTCACGGTGGTGGGAAATGACCTCTTCTTTGTCACCAACACAATCCCCAAGA || NM_003552 || A_01_P001025 || || || Homo sapiens olfactory receptor, family 1, subfamily D, member 4 (OR1D4), mRNA. [NM_003552] || || 6293704	0.33	0.39	0	0.65	-0.01	0	0	-0.43
6293738	|| || AACTAGGGGGAAGTGAGCTGCACAAACCTCAGTGTATTTTAAATCTGTTCCTGCGGTCAT || NM_022662 || A_01_P016455 || || || PREDICTED: Macaca mulatta similar to anaphase promoting complex subunit 1 (LOC698073), mRNA [XR_010415] || || 6293738	-0.25	-1.95	-2.24	-0.75	1.16	-0.51	1.48	0.23
6293743	|| || ACAGAGTTAAAACTTGGGACTCCCCTGGCCCCCACCAGAACACTTGTATATTGTTTGTTT || NM_014925::AB023219 || A_01_P011988 || || || Homo sapiens KIAA1002 protein (KIAA1002), mRNA [NM_014925] || || 6293743	0.28	0.07	0.02	0.05	-0.16	0.07	-0.26	-0.21
6293830	|| || TCCTGCTCACCAGCTTCAACTGCGTCGCCGACCCGGTGCTCTACTGCTTCGTCAGTGAGA || NM_003485 || A_01_P006672 || || || Homo sapiens G protein-coupled receptor 68 (GPR68), mRNA [NM_003485] || || 6293830	-0.14	0	0	-0.08	0	0.14	0.09	0.1
6293840	|| || CTGGGGGTAAAGGGCAAGAGGAAATTGTATGGAGATCAGTCTGGTATGGAATAAAATCCT || || A_01_P016947 || || || Homo sapiens chromosome 20 open reading frame 173 (C20orf173), mRNA. [NM_080828] || || 6293840	-0.64	-1.13	-1.75	-0.62	1.3	-0.18	1.57	-0.39
6293854	|| || TTGCATAAACTTGTCATGTCATACAGTTTGTGAAAGGACACCTTGTAAAGAAGCCTTGAA || NM_183005::CR600741 || A_01_P004080 || || || Homo sapiens ribonuclease P/MRP 38kDa subunit (RPP38), transcript variant 1, mRNA [NM_183005] || || 6293854	0.17	0.94	0	0.31	-0.36	-0.28	-0.04	-0.62
6293898	|| || CAGGGCAGAAAGGAGGGAGGATTCATCCCATTACAATAATGAAATAGTGATATTCCAATA || NM_014940 || A_01_P015742 || || || Homo sapiens MON1 homolog B (yeast) (MON1B), mRNA. [NM_014940] || || 6293898	0	0.23	0	-0.25	-0.73	-0.92	-0.42	-0.26
6293934	|| || CGCTGTACAGCCTCCTGTATACATATGTACACATATAAATAAAGTGCGTCCGTGCTGCGT || NM_014975::AB023190 || A_01_P002906 || || || Homo sapiens microtubule associated serine/threonine kinase 1 (MAST1), mRNA [NM_014975] || || 6293934	0.31	0.3	0.86	0.1	-0.25	-0.04	-0.43	0.09
6293962	|| || CGGGGTTGTGGAGAGGAGGTGATGCTTCTGTATTTTTATTTTTCCTATAAATCGCAATTG || NM_030817 || A_01_P008352 || || || Homo sapiens hypothetical protein DKFZp434F0318 (DKFZP434F0318), mRNA. [NM_030817] || || 6293962	-0.07	-1.56	-0.38	0.37	1.23	0.66	1.74	0.51
6293965	|| || GCCTCCCTCTGTTGTACCACTAGCATCTATATGACTTTGGTGTAATTTTCTCTCTCGAAC || NM_021221 || A_01_P019074 || || || PREDICTED: Macaca mulatta similar to lymphocyte antigen 6 complex G5B (LOC715929), mRNA [XR_014070] || || 6293965	0.1	-1.39	0.2	-0.38	1.46	0.44	1.14	0.81
6293975	|| || CAACCGACTGACCATCTGTGAGTTCTGAGAGGCATTTATGCCACGGGACAGGGAGGATCC || NM_005411 || A_01_P010331 || || || Homo sapiens surfactant, pulmonary-associated protein A1 (SFTPA1), mRNA. [NM_005411] || || 6293975	0.27	0.33	0.66	0	0.14	-0.2	-0.91	-0.47
