# Supplementary material for: Gender differences in innate responses and gene expression profiles in memory CD4 T cells are apparent very early during acute simian immunodeficiency virus infection
Source: PLoS One. 2019 Sep 6;14(9):e0221159. doi: 10.1371/journal.pone.0221159 (PMC6730907; doi:10.1371/journal.pone.0221159)
Supplement: S3 Table — (XLSX) [file pone.0221159.s005.xlsx]

## Sheet: Sheet1
Genes whose expression is differentially regulated in male versus female animals 10 days after infection. The Biosequence_ID and spot information are given in columns A and B, respectively. Columns C-J give the log2 R/G ratio for the individual animals. Animal names are given at the top of columns C-J and are named as follows: male animals names begin with the letter "D", female animals names beg…
BIOSEQUENCE_ID	NAME	DBXC_10	DCOC_10	DCOD_10	DCOR_10	F03_10	F61_10	F72_10	FML_10
6267053	|| || CACCGGTGAGCGCTTCCCTGTCACCGACGCTGTCAACAAGGGCCTGGTGGACAAGATCAT || NM_201380 || A_01_P011023 || || || Homo sapiens plectin 1, intermediate filament binding protein 500kDa (PLEC1), transcript variant 6, mRNA [NM_201380] || || 6267053	0.48	0.53	0.3	0.64	0	-0.05	0.43	0
6267085	|| || TCCTTGGATATGGTGTTCATTTTATGATATTACACAGGATGATGTATTGGGTGAAATCAG || NM_130809 || A_01_P012628 || || || PREDICTED: Macaca mulatta similar to C04G6.4 (LOC704248), mRNA [XR_012050] || || 6267085	-1.1	-1.81	-2.12	-1.57	-0.59	-0.88	-0.4	-0.13
6267295	|| || CAGTTTGCCTGTCACAAGTTCTGTTTGTGCCCCATTGTCTGCTTCCTGGGGTTGTTATGA || NM_182584 || A_01_P014981 || || || Homo sapiens hypothetical protein FLJ33706 (FLJ33706), mRNA. [NM_182584] || || 6267295	-0.24	-0.21	0.41	0.37	1.26	0.53	1.5	0.39
6267359	|| || ATCAGCATTCATTGACACATAGCTCTAATGACATATGTATGAAAAACCATACACTGGATG || NM_001149::NM_020987 || A_01_P007944 || || || Homo sapiens ankyrin 3, node of Ranvier (ankyrin G) (ANK3), transcript variant 1, mRNA [NM_020987] || || 6267359	-0.36	-0.22	-0.22	-0.6	-0.63	-0.53	-1.01	-0.93
6267366	|| || GCACTCACTATCTTGGGTAACACATTTATACAGGACAGTGGTACAGAAGTACATCTTTGC || NM_003943 || A_01_P010679 || || || Homo sapiens genethonin 1 (GENX-3414), mRNA. [NM_003943] || || 6267366	0.39	0.35	0.21	1.52	0.06	-1	-2.3	-0.52
6267487	|| || CGATCCTACACCCCGAGTCTCAGAGCACTGCTACTTTTTAAAATACTTCTTTCTCTTAAA || NM_144564 || A_01_P003576 || || || Homo sapiens solute carrier family 39 (zinc transporter), member 3 (SLC39A3), transcript variant 1, mRNA [NM_144564] || || 6267487	0	0	0.01	0.18	0.21	0.4	0.26	0.23
6267608	|| || ACGTTCTCATCAAGATCCATGAGATGTTGCAGTAGGGCCAAGACCAGTGACCCCAGAGCA || || A_01_P002522 || || || ILLUMIGEN_MCQ_40406 Katze_MMPB2 Macaca mulatta cDNA clone IBIUW:21576 5' similar to Bases 2 to 949 highly similar to human APOL3 (Hs.241535), mRNA sequence [CO647377] || || 6267608	-0.22	0	0.2	0.55	-0.59	-0.73	-0.46	0
6267921	|| || TGACCTGAAGACTCCAGACTGGGACCCCACTGCGAGGGCAGCTCCCGGCCTTGCCGGCCC || NM_205767 || A_01_P003116 || || || Homo sapiens QIL1 protein (QIL1), mRNA [NM_205767] || || 6267921	-0.35	0.59	0.65	0.43	0.05	-0.97	-1.03	-0.38
6267974	|| || TGTGTTTAGATCCACGCCATTCACTGACTCACTAACACCCGCAGAATCTTAAAGGAGGAA || NM_020132 || A_01_P004481 || || || Homo sapiens 1-acylglycerol-3-phosphate O-acyltransferase 3 (AGPAT3), mRNA. [NM_020132] || || 6267974	2.27	0.56	0.46	2.16	-0.34	-0.41	-1.21	0.07
6268149	|| || TCCCTGGAAGAGAAATCTCAAAGCAACTAATCTGAGATGCAGCAGAGAATGTACGCCACA || NM_181534 || A_01_P003346 || || || Homo sapiens keratin 25A (KRT25A), mRNA. [NM_181534] || || 6268149	0.42	0.07	0	0	-0.61	-0.12	-1.06	-0.38
6268224	|| || TTTAGAGACTCCCCTCTAAATAATTTACTCTTACATTGTAAATAGATTGATGCCAACAAA || || A_01_P016204 || || || Homo sapiens mRNA; cDNA DKFZp586F1223 (from clone DKFZp586F1223) [AL050204] || || 6268224	-0.59	-0.08	1.24	0	-1.5	-1.77	-0.72	-0.46
6268283	|| || TCCTTAGACAATGTAGTGTGAAGTTCACAGTTGACAAACAATAATTAATGTTTCCCTTGG || NM_018040 || A_01_P016099 || || || Homo sapiens G patch domain containing 2 (GPATC2), mRNA [NM_018040] || DB525842 || 6268283	0	0	0	0.56	0	-0.31	-0.8	-0.67
6268289	|| || CAGGCTCGTCACAGATGTCAAACCCCTCATCTTCTGGCTGCGTAGAAGGCACCTCAGCTT || NM_145647 || A_01_P019761 || || || PREDICTED: Macaca mulatta similar to WD repeat domain 67 (LOC703909), mRNA [XR_012252] || || 6268289	0.33	0.75	0.19	0.19	-0.03	-0.91	-0.79	-0.26
6268441	|| || CAGCGGCACGGTGGACTTTGATGAGTTCCTGGTCATGATGGTTCGGTGCATGAAGGACGA || NM_003280 || A_01_P007994 || || || Homo sapiens troponin C, slow (TNNC1), mRNA [NM_003280] || CF553054 || 6268441	-0.19	0	0	-0.19	0	0.48	0.37	0.81
6268754	|| || CTGTGGCTGCCTCCACCAGAGGTTTCCATCTGCCCTGCTGGTACTGGCTGCCCTGGGGGA || NM_198469 || A_01_P009271 || || || Homo sapiens chromosome 9 open reading frame 18 (C9orf18), mRNA. [NM_198469] || || 6268754	-0.22	-0.28	-0.82	-0.13	0.63	0.73	0.4	-0.28
6268774	|| || CTCCCCACGGTACTGTGAACATCCTGTGACTCAGCGCAGAGACGGATAATATATTTAATT || || A_01_P016915 || || || Homo sapiens PCTAIRE protein kinase 3 (PCTK3), transcript variant 3, mRNA. [NM_002596] || || 6268774	0.74	0.46	-0.46	0.41	-0.96	-1.02	-1.83	-0.07
6268937	|| || ACGGGATTAGAGGTGTCACAGAGGACCCTTACATGAGAAATAGCCGAAGAGGACACTCGC || NM_002663 || A_01_P015511 || || || Homo sapiens phospholipase D2 (PLD2), mRNA. [NM_002663] || || 6268937	-0.48	-0.68	-0.03	-0.13	-0.78	-0.75	-1.2	-0.68
6268976	|| || CACAGAGACAAAAGGAAGAAGACAAAAGGAGGGCATAAAGCAAGCCCTCCTGGGCCACCT || NM_033409 || A_01_P014580 || || || Homo sapiens chromosome 20 open reading frame 54 (C20orf54), mRNA. [NM_033409] || || 6268976	1.35	0.23	-0.3	0.23	-1.4	-0.52	-0.58	-1.25
6269147	|| || GCTAGCTTTACCCCTGCAAGGCATCAAGACATATACACAGGAGCCTTTGATCTCATTAAA || NM_012477 || A_01_P008246 || || || Homo sapiens WW domain binding protein 1 (WBP1), mRNA. [NM_012477] || || 6269147	-0.13	-0.54	-0.3	-0.24	0.57	0.87	-0.11	0.3
6269358	|| || AAAGCAATGAAAGAAGCTGGTAAGGGAGGCGTCGCTGATGCCAGAGAGCTAAAGCCGATG || || A_01_P010717 || || || Homo sapiens CDW92 antigen (CDW92), mRNA [NM_022109] || || 6269358	-0.91	-1.54	-0.79	-1.34	-0.25	-0.56	-0.13	-0.26
6269542	|| || ACCCAGCCCCTCCCCTACTTTTTGGTCAGCCACGTCTCTAGAATAAAATGGTCTCTGCAG || || A_01_P002977 || || || Homo sapiens deoxyhypusine synthase (DHPS), transcript variant 1, mRNA. [NM_001930] || || 6269542	-0.04	0.25	0.29	0.17	-0.11	-0.23	-0.01	-0.04
6269549	|| || CCTGGGGACTGGGGCAGGGACAGACGATCCTCCTCAGCTTTGAGCTGTGGCTGCCACCCA || || A_01_P008933 || || || Homo sapiens ATP synthase, H+ transporting, mitochondrial F1 complex, delta subunit (ATP5D), nuclear gene encoding mitochondrial protein, transcript variant 1, mRNA. [NM_001687] || || 6269549	-0.89	-0.7	-0.95	-0.48	0.21	-0.42	-0.4	0.15
6269773	|| || CATTTGGGGGCTTCCTAATGTTTAAGACCTGAAGCTAGCCCTGATCTGATCAGACATCAT || NM_024756 || A_01_P000203 || || || Homo sapiens multimerin 2 (MMRN2), mRNA. [NM_024756] || || 6269773	0.51	-0.96	0.23	-0.05	1.41	0.73	0.92	0.69
6270163	|| || AAATTGGTAACTCTATTGTAAAACAATGGTGTGTGAAGAAAATCAACCAATCCGTAGGTG || NM_078483 || A_01_P001404 || || || Homo sapiens solute carrier family 36 (proton/amino acid symporter), member 1 (SLC36A1), mRNA. [NM_078483] || || 6270163	-0.77	-1.21	-0.86	-0.85	-0.54	-0.22	-0.54	-0.82
6270191	|| || TAACACAGTATCATAGCACTGACTGTAGTGCACTGAGGAATAACAGTCTGAGGTAGCACC || NM_145728 || A_01_P004534 || || || Homo sapiens desmuslin (DMN), transcript variant A, mRNA. [NM_145728] || || 6270191	-0.13	-0.24	-0.27	0	0	0	0.15	0.1
6270457	|| || ATATACATACATTTTCCAAAAAGAAAAATTAAATGATTATAGATATAATGTTTTTCAGAC || NM_018129 || A_01_P004038 || || || Homo sapiens pyridoxine-5'-phosphate oxidase (PNPO), mRNA [NM_018129] || BG027864 || 6270457	-0.16	0	0	0	-0.3	-0.31	-0.48	-0.45
6270603	|| || TGTGCAGTCTTTTCTTTTCTCCTAAATCCACCAACTCTCTTCTTTCTCTTTGGACAGACG || NM_007053 || A_01_P014768 || || || Homo sapiens CD160 antigen (CD160), mRNA. [NM_007053] || || 6270603	0	0	0	-0.13	0.43	0	0.61	0.58
6270681	|| || GGAGCAGCGTCCTGCGCCCCCTGGTTCTGGAGGAACCGCAAGCCGGAGAGGATTTGGTCC || NM_000836 || A_01_P009399 || || || Homo sapiens glutamate receptor, ionotropic, N-methyl D-aspartate 2D (GRIN2D), mRNA [NM_000836] || || 6270681	-0.41	-0.39	-0.06	-0.43	0.1	0.15	0.23	-0.07
6270860	|| || CAGGAGAACAGTGGGAGAGGGGTTTCTGTTTGTTCTATCAGATGCTCCCAGAAGAGAGCA || NM_152586 || A_01_P003388 || || || Homo sapiens ubiquitin specific protease 54 (USP54), mRNA [NM_152586] || || 6270860	-0.14	-0.14	0.38	0.78	-1.04	-0.17	-0.77	-0.22
6270872	|| || GTTCTCTTCAGGGGACTGGCTCCTTTCCCAGTGTCCTTAAAATAAAGAAATGAAAATGCT || NM_009587::NM_002308::BC073889 || A_01_P001510 || || || Homo sapiens lectin, galactoside-binding, soluble, 9 (galectin 9) (LGALS9), transcript variant long, mRNA [NM_009587] || || 6270872	-0.21	0	0.18	-0.04	0.7	0.34	1.22	0.38
6271180	|| || TCACTCAGAGACCTAGGACACAGAGTTGGAAATAACTCTTAAGAGAGACACACCTCCAGT || NM_145233::BC007868 || A_01_P006502 || || || Homo sapiens zinc finger protein 625 (ZNF625), mRNA [NM_145233] || || 6271180	0	0	0.33	-0.03	-0.38	0	-0.61	-0.59
6271591	|| || CAGTAGTAAAACAGTTAAAATATGCTTCACTAGTCACACATTCCCCATACCATTTCATGT || NM_014473 || A_01_P017065 || || || Homo sapiens dimethyladenosine transferase (HSA9761), mRNA. [NM_014473] || || 6271591	-0.19	-0.06	-0.01	0.1	-0.64	-0.48	-0.5	-0.3
6271645	|| || TTCTCCTGTTGGACTACAGTGCAGACGCCGCCTGCAGTCCTCCCACGAAAGCCAGGGAGA || NM_006942 || A_01_P007524 || || || Homo sapiens SRY (sex determining region Y)-box 15 (SOX15), mRNA. [NM_006942] || || 6271645	0.34	-0.04	0.19	0.63	-0.05	-0.45	-0.29	-0.33
6271976	|| || AATATAAAGAAGACAAGTCCCCAGATGGGTAGGGAGCAGTCATATCTCACCCCTAGATGT || NM_024028 || A_01_P018935 || || || Homo sapiens hypothetical protein MGC3265 (MGC3265), mRNA. [NM_024028] || || 6271976	1.21	0.78	0.34	-0.12	-0.35	-1.81	-1.17	-0.71
6272098	|| || CAGAGCATGGCTTAACTTCAGGGACAATTCACCCAGGGAACTAAGAACTAACCAGTTGTT || NM_018302 || A_01_P015912 || || || Homo sapiens hypothetical protein FLJ11017 (FLJ11017), mRNA [NM_018302] || || 6272098	0	0	0	0.22	-0.27	0	-0.35	-0.12
6272109	|| || ACACACACACCAAGGGCGCAAGAGTAGCGGTCCAAGCCTGCAACTCATCTTTCATTAAAG || NM_006271 || A_01_P013658 || || || Homo sapiens S100 calcium binding protein A1 (S100A1), mRNA. [NM_006271] || || 6272109	0	-0.13	-0.34	-0.23	0.9	0.23	1.13	0.47
6272169	|| || AATGCATGAAAAGGTGGTTGGTGAATGAAAAAGTTGCACAGAGCCACTACTTTATTTTTC || NM_017692 || A_01_P009320 || || || Homo sapiens aprataxin (APTX), transcript variant 2, mRNA. [NM_175069] || || 6272169	0.21	0.18	0.32	0.59	0	0	-0.77	-0.31
6272421	|| || TTGCAAGGCATTAGAAAAAATTTCACAATTACAGGGGACTGAAAATGTGATTTCAACCAG || CR936791 || A_01_P007810 || || || PREDICTED: Homo sapiens KIAA0888 protein (KIAA0888), mRNA [XM_032571] || || 6272421	-0.21	-0.01	-0.63	-0.56	0.26	0	0.14	0
6272755	|| || GCCCAGCCCCCGCACCCACCCCCAACCAGAGAAGCACAGATCTTGGGGAGCTGCCCCACA || NM_015133 || A_01_P007169 || || || Homo sapiens mitogen-activated protein kinase 8 interacting protein 3 (MAPK8IP3), transcript variant 1, mRNA [NM_015133] || || 6272755	0.42	0.14	0.12	0.32	-0.45	-0.23	-0.38	0.22
6272784	|| || TGGGGTGTGGGCTGGAAGCACTGGCTTCCTGGTGGGGACAATAAAGGTTTTGGGTCTTTC || NM_005706 || A_01_P009920 || || || Homo sapiens tumor suppressing subtransferable candidate 4 (TSSC4), mRNA [NM_005706] || || 6272784	-0.78	0.18	0.77	-0.13	0.85	1.17	1.66	0.67
6272884	|| || ACTTGATGAAAAATGAATATATTTTCCAGCATGTCTTGCCAACCTGCACTCTTAACAATG || || A_01_P015334 || || || Homo sapiens 3'-phosphoadenosine 5'-phosphosulfate synthase 2 (PAPSS2), transcript variant 1, mRNA. [NM_004670] || || 6272884	0.22	0	0.48	-0.27	-0.68	-0.73	-0.47	0
6273062	|| || CTGGGAGCAAAAGGAGAGGGTGGGACCCAGTTTTGCGTGGTTGGTTTTTATTAATTATCT || NM_006411::AK056346 || A_01_P010002 || || || Homo sapiens 1-acylglycerol-3-phosphate O-acyltransferase 1 (lysophosphatidic acid acyltransferase, alpha) (AGPAT1), transcript variant 1, mRNA [NM_006411] || || 6273062	0	0	0.19	0.33	-1.1	-0.32	-0.97	-0.24
6273084	|| || GAGAAATAAAGATGTAAAGGATGCAGCCAAGAATGTTCTAAGATCAAAGGTAGATTCTTC || NM_006637 || A_01_P004454 || || || Homo sapiens olfactory receptor, family 5, subfamily I, member 1 (OR5I1), mRNA [NM_006637] || || 6273084	0	-0.1	-0.06	-0.13	-0.52	-0.21	-0.45	-0.2
6273425	|| || GCTGAATCCATTGATCTACAACCTAAGGAACAAAGAAGTAAAAGATACTCTAAAGAGAAC || NM_001002907 || A_01_P006503 || || || Homo sapiens olfactory receptor, family 8, subfamily K, member 1 (OR8K1), mRNA [NM_001002907] || || 6273425	0.08	0.34	0	-0.17	-0.44	-0.34	-0.56	0
6273557	|| || AGTGGGAGGAGAATAACCCAGGTCTAAGGACCCCAAAGTCAGGATGTTATTTGATCTTCT || NM_004078 || A_01_P016314 || || || ILLUMIGEN_MCQ_28275 Katze_MMBR Macaca mulatta cDNA clone IBIUW:7702 5' similar to Bases 7 to 1032 highly similar to human CSRP1 (Hs.108080), mRNA sequence [CN647342] || || 6273557	0.64	0.07	0.35	0.3	0	-0.27	-0.42	0
6273759	|| || AGGCCCTGGTTCTCTTCTGTCTTGTTTGGTAATAAATACATTCCAGTTGATGCCTTGCAG || NM_144957 || A_01_P000160 || || || Homo sapiens protease, serine, 21 (testisin) (PRSS21), transcript variant 1, mRNA [NM_006799] || || 6273759	0.28	0.59	0.6	0.56	0.11	0	0.4	0.23
6273806	|| || ACAAAATCACCACCAGGACACTGAAGGCCCGAATGGACTAACCCTGTTCCCAGAGCCCAC || NM_002795::BG202360 || A_01_P005995 || || || Homo sapiens proteasome (prosome, macropain) subunit, beta type, 3 (PSMB3), mRNA [NM_002795] || || 6273806	0.09	-0.46	-0.01	0.51	-0.7	-0.61	-0.61	-0.4
6273978	|| || AGCCCTGAAACGAGAAGTGCCCTTAAGAATCACCCCAGCCCCCGCAGCCCTGGAATAAAT || NM_004959 || A_01_P016926 || || || Homo sapiens nuclear receptor subfamily 5, group A, member 1 (NR5A1), mRNA [NM_004959] || || 6273978	0.23	0.35	0.04	0.08	-0.05	0.03	-0.06	-0.16
6274118	|| || GGCAGAGCAGCACAATAAATGAGGCCATTATGCCAGGCTCCAGGCAGCCTCCCTGGCCTG || || A_01_P009020 || || || Homo sapiens gamma-glutamyltransferase-like 4 (GGTL4), transcript variant 2, mRNA. [NM_080839] || || 6274118	-0.36	0.43	0.03	0.18	-0.59	-0.27	-0.43	-0.97
6274157	|| || TAGTCAAGGTTTCCAGGTAGAACAAATACTCTGTGATATAAGAAATTTGGATGAAGGAAG || NM_007048 || A_01_P013203 || || || Homo sapiens butyrophilin, subfamily 3, member A1 (BTN3A1), transcript variant 1, mRNA. [NM_007048] || || 6274157	-0.28	0	0	0	-0.25	-0.16	-0.43	-0.42
6274344	|| || TGTCTTGGGCTGCAATTTGTTTTATGCTTATTTTATTATTACTGCGGTAGTTGACTTTGC || NM_021038 || A_01_P002703 || || || Homo sapiens muscleblind-like (Drosophila) (MBNL1), transcript variant 1, mRNA [NM_021038] || || 6274344	0.61	0.43	0.76	1.04	0	0	0	0
6274366	|| || ACACCAACTTTGGAAGGGCAAATGTATTTCTTAATGAGAGGCAGTCCATGCTTTTGCAAT || NM_014157 || A_01_P017559 || || || Homo sapiens HSPC065 protein (HSPC065), mRNA. [NM_014157] || || 6274366	1.09	0.47	0	0.78	0	0	-0.37	-0.33
6274502	|| || TACCCCGACTACAAGTACCGGCCCAGGAAGAAGGTGAAATCCGGCAACGCTAACTCCAGC || NM_003107 || A_01_P008377 || || || Homo sapiens SRY (sex determining region Y)-box 4 (SOX4), mRNA [NM_003107] || || 6274502	-0.27	0	0.16	1.03	-0.91	-0.52	-1.26	-0.29
6274632	|| || CACGTGTAACTGTCAGCCGGGCCCTGAGTAATCGCTTAAAGATGTTCCTACGGGCTTGTT || NM_005194::BC021931 || A_01_P008976 || || || Homo sapiens CCAAT/enhancer binding protein (C/EBP), beta (CEBPB), mRNA [NM_005194] || || 6274632	0.23	0.71	0.5	0.66	0	0	0.36	0
6274672	|| || CAAAGCTTTTAATCGGAGCTCACGGCTTACCCAGCATCAAAAAATTCACACAGGATAGAC || NM_003416 || A_01_P011814 || || || Homo sapiens zinc finger protein 7 (KOX 4, clone HF.16) (ZNF7), mRNA. [NM_003416] || || 6274672	0	0	0	0.66	-0.28	-0.65	-1.31	-0.55
6274680	|| || AGGGTCCCAAGGGAGGGTCTGGTTCAGGCCCCACCATTGAGGAGGTGGATTAGGGACCTT || NM_005345::NM_005346::BC018740 || A_01_P019368 || || || Homo sapiens heat shock 70kDa protein 1A (HSPA1A), mRNA [NM_005345] || || 6274680	-0.45	-0.22	0.11	0.1	0.58	0.29	0.32	0.17
6274765	|| || AGCAAGAGTTCCTGATACAAATAGATGCAATGACTGTAAATGGTGTCAGCAGTACACATG || NM_203349 || A_01_P009528 || || || Homo sapiens rai-like protein (RaLP), mRNA [NM_203349] || || 6274765	-0.43	-0.18	-0.94	-0.63	-0.29	-0.1	0.24	0.19
6275064	|| || GGCAGGAAGAAATTATAGAAACGGGACTGTTTGAGGAACTGAATGACCCCAACAGACCTA || NM_139209::AF282269 || A_01_P009807 || || || Homo sapiens G protein-coupled receptor kinase 7 (GRK7), mRNA [NM_139209] || || 6275064	-0.17	0.21	0.12	0.22	-0.16	-0.83	-0.6	-0.2
6275073	|| || CCCGTTCGCTCGTTCAGCAGACACGCGTGGACTGAAGCTTTGAGTTTTCTTCTGTGGGGT || NM_053005 || A_01_P007285 || || || PREDICTED: Macaca mulatta similar to HCCA2 protein (LOC720951), mRNA [XR_014545] || || 6275073	-0.07	-2.02	-0.73	0.61	1.37	0.44	2.23	0.76
6275116	|| || GTTAGGAACATTTGAGTTATTTCAATCAAATTTTCACAGGCAGCCAACAAGCAGTTAAGA || NM_004966 || A_01_P004855 || || || ILLUMIGEN_MCQ_40909 Katze_MMPB2 Macaca mulatta cDNA clone IBIUW:23527 5' similar to Bases 5 to 1004 highly similar to human HNRPF (Hs.808), mRNA sequence [CO647754] || || 6275116	0.35	0	0	-0.09	-0.79	0	-0.77	-0.6
6275272	|| || CAACCCTGGACCTAAGGCATGTCTGTCAAAGGCCAAGTCTGCCCAGCTTAAGGACTCTGG || NM_016533 || A_01_P019278 || || || Homo sapiens ninjurin 2 (NINJ2), mRNA. [NM_016533] || || 6275272	-1.08	-1.27	-0.52	-1.32	-0.61	0.52	0.62	0
6275371	|| || TGGTAAGTAAAGGCTGAGGACTCCTCCTTACTTTAATCCTCAGATCTAGACAACTCATGA || NM_016021 || A_01_P017001 || || || Homo sapiens ubiquitin-conjugating enzyme E2, J1 (UBC6 homolog, yeast) (UBE2J1), mRNA. [NM_016021] || || 6275371	0.37	0.42	0.3	0.64	0	0	0	0
6275419	|| || TCTTTCCAAAGAACATGATTTGCATTTATTTTTCCCCAAAAGAGAGTCAAGTACTGACAG || NM_021572 || A_01_P000738 || || || Homo sapiens ectonucleotide pyrophosphatase/phosphodiesterase 5 (putative function) (ENPP5), mRNA. [NM_021572] || || 6275419	-0.05	0.45	0.32	0.1	-0.33	-0.02	-0.24	-0.66
6275472	|| || ACCAGCCATGAACTGGTCTCGGAGATGGAGGTGTAGGCTGGAGAGACACTGTGGATGTGT || NM_018485 || A_01_P015012 || || || Homo sapiens G protein-coupled receptor 77 (GPR77), mRNA [NM_018485] || || 6275472	0	0.09	0.06	0.27	-0.38	0	-0.4	-0.27
6275511	|| || ATACTGTGATTCTGTAAAGAGTTTGGGGTTTGATTTTATAAAATCCAAAACAAGCCTTTG || || A_01_P003507 || || || Homo sapiens ribosomal protein L34 (RPL34), transcript variant 1, mRNA. [NM_000995] || || 6275511	0	0	-0.2	0	0.35	0.37	0	0.2
6275559	|| || TGCCCCCAGATGCCCAGAGCTCCCTTGTAACCCCTAATGCCCTCAATAAACCGTAACACT || NM_001311 || A_01_P013850 || || || Homo sapiens cysteine-rich protein 1 (intestinal) (CRIP1), mRNA. [NM_001311] || || 6275559	0.19	0.2	0.03	0.1	0.61	0.51	0.46	0.32
6275821	|| || CCACAAAGCAGGTACACCCAAAACATAGTCTGTGGCTGGAACCTGGTTTGGTGTTTAAAA || NM_024334 || A_01_P012480 || || || Homo sapiens transmembrane protein 43 (TMEM43), mRNA. [NM_024334] || || 6275821	0.29	0	0	0	0.24	0.28	0.26	0.57
6275907	|| || GGGGCTTTGGCGGCTATGGAGCTCAGGTGATTATCCTTCACTCATTTATCCAATAAACAT || NM_024060 || A_01_P003902 || || || Homo sapiens AHNAK nucleoprotein (desmoyokin) (AHNAK), transcript variant 2, mRNA. [NM_024060] || || 6275907	0.57	0.41	1.06	0.4	0.45	-0.46	-0.31	0
6275949	|| || GTGGAAAATTACCGTATATAGAACAGCATCAGTTCAAACCGTGGAGTATGAGGAGGAGCA || || A_01_P001408 || || || Homo sapiens potassium large conductance calcium-activated channel, subfamily M beta member 3 (KCNMB3), transcript variant 4, mRNA. [NM_014407] || || 6275949	-0.05	-0.28	-0.64	-0.12	0.11	0.4	0.2	-0.08
6276325	|| || TGAAGCCCTGGAAAGACGTGTGCACAAAATGTGACCTGAGGCTGTGGTCTAGCAAGAGGA || NM_004563 || A_01_P018150 || || || Homo sapiens phosphoenolpyruvate carboxykinase 2 (mitochondrial) (PCK2), nuclear gene encoding mitochondrial protein, transcript variant 1, mRNA. [NM_004563] || || 6276325	0.15	0.38	-0.26	0.21	-0.4	-0.27	-0.68	-0.55
6276476	|| || TGACTCAACACCTGGGCTCTCACAGGGAGAAGCCTGTTAACAGGGGTGCCCTAGCAGAAA || NM_001005850 || A_01_P003460 || || || Homo sapiens hypothetical BC37295_3 (BC37295_3), mRNA. [NM_001005850] || || 6276476	-0.46	-0.18	-0.85	-0.8	0	0	0	-0.38
6276697	|| || TCTTCTGGCTAGCTCTTGGCACCTCCATCTGACCCTAAAGTTGCCCATTGGCACCAATAG || NM_198277 || A_01_P003755 || || || Homo sapiens solute carrier family 37 (glycerol-3-phosphate transporter), member 2 (SLC37A2), mRNA. [NM_198277] || || 6276697	-0.02	0.14	0.22	0.45	-0.18	-0.38	0	0
6276709	|| || AGCTGTTTCTCCCATGAATGAGTGAGTCCCAGAAACACAAACTCAGATACCACTGAGTGA || NM_001005221 || A_01_P018339 || || || Homo sapiens olfactory receptor, family 4, subfamily F, member 29 (OR4F29), mRNA. [NM_001005221] || || 6276709	-0.19	-0.24	0.01	-0.05	0	0.29	0.18	0
6276927	|| || GTTAGTGTCGAGCTCACTCCAGCATCCTACAACCTCCTGGTGGCCTTGCCGCCCCCACAA || NM_000737 || A_01_P016074 || || || Homo sapiens chorionic gonadotropin, beta polypeptide 8 (CGB8), mRNA [NM_033183] || || 6276927	-0.45	-0.12	-0.1	-0.13	0.65	0.11	0.76	0.11
6277005	|| || GGGCCAGGGAGTGAGTGTTAGACGCTGAAGGAGAAGACCCCGCCAGTGATCCAAAGAGGC || NM_173619 || A_01_P019122 || || || Homo sapiens hypothetical protein MGC34761 (MGC34761), mRNA. [NM_173619] || || 6277005	-0.59	0.48	0.1	0.17	-0.66	-0.29	-0.69	-1.21
6277016	|| || GCATCTCCTGAGCGGGTGTCTGGCCTCACCTGGGGGCAGGATACCTGGGGACAGCTCAGG || NM_004413 || A_01_P017028 || || || Homo sapiens dipeptidase 1 (renal) (DPEP1), mRNA. [NM_004413] || || 6277016	-1.78	-1.94	-0.11	-1.92	1	-0.16	0.11	-0.81
6277196	|| || AAACTGAAAAGGAAGGGAAAAAATAAGCAGCTTCTCTGCATTTGTTTGGAGCTCCCCAAA || || A_01_P007400 || || || Homo sapiens cDNA FLJ43204 fis, clone FEBRA2008583 [AK125194] || || 6277196	0.22	0.29	0.63	0.81	-0.25	-0.22	0.2	0.03
6277205	|| || GACCAGCTCTGGAGTCTCCAGCCACCCTCCGCACCATCCCTCCTGAGCGGTGCTCGGCAC || NM_001519 || A_01_P010691 || || || Homo sapiens BRF1 homolog, subunit of RNA polymerase III transcription initiation factor IIIB (S. cerevisiae) (BRF1), transcript variant 1, mRNA. [NM_001519] || || 6277205	0.63	0.3	-0.08	0.18	-0.45	-0.27	-0.71	-0.05
6277313	|| || TACCCTCCTGTATAAATCCAACCTCTGGGTCCGTTCTCGAATATTTAATAAAACTGATAC || NM_153693 || A_01_P014934 || || || Homo sapiens homeo box C6 (HOXC6), transcript variant 2, mRNA [NM_153693] || || 6277313	0	0.59	0.55	0	-0.32	0.07	-0.31	-0.58
6277360	|| || CCAGCAGCCTGAATACTGTGCCCTCTTGCTTTGGGGGTAACTCCCAAAAACCCTGCCTTA || NM_005995::AY229977 || A_01_P011342 || || || Homo sapiens T-box 10 (TBX10), mRNA [NM_005995] || || 6277360	-0.51	-0.62	0.19	-0.17	1.09	-0.02	0.67	0.42
6277504	|| || GAACACCCCGACTGCATTTTTGCTTTTAGAAAGTTAGAATAAATATGGCGCTTTGGGATC || NM_206966 || A_01_P005852 || || || Homo sapiens similar to AVLV472 (MGC23985), mRNA [NM_206966] || || 6277504	0	0.46	0.15	0.88	-0.46	0	-0.12	-0.34
6277505	|| || TAAGTGACTGCACACTAATTTTGTCAAGGCATCTTTTCACTACTTTGCTGTAGATTTTTC || AK125904 || A_01_P001394 || || || PREDICTED: Homo sapiens DDHD domain containing 2 (DDHD2), mRNA [XM_291291] || || 6277505	0.57	0.19	0.12	0.16	0	0	-0.26	0
6277542	|| || TGGGTGACACAGAATCAACAGTAACTGAGAGAAACGAATTCATTTTGTAAATAATGTTCG || NM_198463 || A_01_P018981 || || || Homo sapiens FLJ42117 protein (FLJ42117), mRNA. [NM_198463] || || 6277542	-0.03	-0.54	-0.21	0	-0.86	-0.41	-0.49	-0.66
6277620	|| || TACCTGTATGATGGAAGGATTACAGCTGTACACAAATCTAATCAACAAAAACGTTAGAAC || NM_203488 || A_01_P008514 || || || Homo sapiens acylphosphatase 1, erythrocyte (common) type (ACYP1), transcript variant 2, mRNA [NM_203488] || || 6277620	-0.26	0.41	-0.05	0.03	-0.17	-0.41	-0.44	-0.65
6277641	|| || CAGCTCTGACGACAAGGAATCATCTGGGAGCCCTAGAAACCTCCTCCTGGCCAGGCGCAG || NM_018385 || A_01_P002469 || || || Homo sapiens hypothetical protein FLJ11301 (FLJ11301), mRNA. [NM_018385] || || 6277641	-0.01	0.86	-0.1	0.13	-0.7	-1.16	-0.98	-0.93
6277683	|| || AACAGAAGAGCCTAACTCCATCCCCTGTGGCCATTATTGCATAAAAGAGAGTGCGTTTGA || NM_021641 || A_01_P003629 || || || Homo sapiens a disintegrin and metalloproteinase domain 12 (meltrin alpha) (ADAM12), transcript variant 2, mRNA. [NM_021641] || || 6277683	-0.19	0.72	-0.3	0.09	-0.96	-1.63	-1.14	-0.51
6277745	|| || AGGGGAAAGAGGAAACAGAGCTAGTCAGATGTGAATTGTATCTGTTGTAATAAACATGTT || NM_016628 || A_01_P011006 || || || Homo sapiens WW domain containing adaptor with coiled-coil (WAC), transcript variant 2, mRNA [NM_100264] || BM456935 || 6277745	-0.32	-0.91	0.16	-0.05	0.65	0.73	0.65	0.59
6277807	|| || CTATAACAACTGTCAACACCAACTGTTAGGAAGCTACTATTTTGCTGTTGATCACTGAAT || NM_145115 || A_01_P008453 || || || Homo sapiens zinc finger protein 498 (ZNF498), mRNA. [NM_145115] || || 6277807	-0.16	-0.5	-0.49	-0.63	0	0	0	0.84
6277905	|| || AGAACAGCATTGAAGCACTGAAGCATTACACAACTTGAAGACTGAGAAGGATATATAATC || NM_021633 || A_01_P006341 || || || Homo sapiens kelch-like 12 (Drosophila) (KLHL12), mRNA. [NM_021633] || || 6277905	0.22	0.33	-0.4	-0.03	-0.47	-0.26	-0.79	-0.86
6277960	|| || TTGAAAATTGAACTTTTCAGTTAGGAAGAAGAGTCGGGGAACTTGTATACCACTATCTAT || NM_022484 || A_01_P011354 || || || Homo sapiens hypothetical protein FLJ13576 (FLJ13576), mRNA. [NM_022484] || || 6277960	-0.93	-0.06	0.41	0.17	1.33	0.3	1.72	0.79
6278006	|| || CAAAAGTATTATAAGAAAAAAGCGTTAAATATAATAAACTAATTTAAGAAGTGATAAAGT || || A_01_P014077 || || || Homo sapiens MCM8 minichromosome maintenance deficient 8 (S. cerevisiae) (MCM8), transcript variant 1, mRNA. [NM_032485] || || 6278006	-0.56	-0.43	-0.54	-0.03	-0.57	-0.72	-1.21	-1.14
6278199	|| || TGGGGCTCTAGGAGGGCTCGTGGTTGGATTTATCCTAACCATTGCAAATTTCAGCTTTTT || NM_018279 || A_01_P011512 || || || Homo sapiens transmembrane protein 19 (TMEM19), mRNA [NM_018279] || BX477345 || 6278199	0	0	0	-0.03	0	0.08	0.11	0.12
6278215	|| || GAGGCATTCTCACGTAGAAATAACAATGCATGCATGTATTACCCAGAATTTAATGTTGTG || NM_024783 || A_01_P004363 || || || Homo sapiens ATP/GTP binding protein-like 2 (AGBL2), mRNA. [NM_024783] || || 6278215	0.16	0.33	0.08	0	-0.15	-0.41	0	-0.28
6278276	|| || ATGGCCCCAGTAATGAGAATATACCACACAGCAGAAAATATCATTATGTACCCCATAGAC || NM_020203 || A_01_P013668 || || || Homo sapiens matrix, extracellular phosphoglycoprotein with ASARM motif (bone) (MEPE), mRNA. [NM_020203] || || 6278276	0.16	0.18	-0.33	0.05	-0.61	-0.72	-0.68	-0.88
6278576	|| || TGACGTGCATCCCACCCAGATGGTGTCCTCTTCTTGTCGCTTTTTGTCAATAAGGAATCC || NM_013227::NM_001135 || A_01_P006998 || || || Homo sapiens aggrecan 1 (chondroitin sulfate proteoglycan 1, large aggregating proteoglycan, antigen identified by monoclonal antibody A0122) (AGC1), transcript variant 2, mRNA [NM_013227] || || 6278576	-0.38	0.42	0.49	-0.2	1.36	1.45	0.86	0.23
6279024	|| || GAAGTGTGAAGTATCACAGTCCTGAAGAAGACTGACGTTCTGCAAACCAGACCCAATTTT || || A_01_P006171 || || || Homo sapiens hypothetical protein FLJ32770 (FLJ32770), mRNA. [NM_182525] || || 6279024	-0.37	0	-0.19	0	0.06	0.14	0.44	0.27
6279037	|| || GATCCCCAATAAAGGACAAGATGGTGTCTGTATTCTACACCATTCTCACTCCCATGCTGA || NM_001004691::NM_001004689::NM_001004688 || A_01_P005949 || || || Homo sapiens olfactory receptor, family 2, subfamily M, member 7 (OR2M7), mRNA. [NM_001004691] || || 6279037	0	0	0.09	0.31	-0.08	-0.38	-0.15	-0.58
6279108	|| || TACCCCGCTGTATTGCATATTGCTGAGTTTTCTATTTTTGCAAAATAAAGTGATGGAAAC || NM_000966 || A_01_P015341 || || || Homo sapiens retinoic acid receptor, gamma (RARG), mRNA [NM_000966] || BM930420 || 6279108	0	0	-0.15	0	0.7	0.41	0.51	0.08
6279255	|| || TGCCCCCATCCCCTCCCTTCCTTATTTATTCCTGCTGCCCCAGAACACAGGTCTTGGAAT || NM_021175 || A_01_P001371 || || || Homo sapiens hepcidin antimicrobial peptide (HAMP), mRNA [NM_021175] || DR004094 || 6279255	0.33	0.34	0.63	0.7	0.13	0.21	-0.13	0.27
6279415	|| || ATTGGGGTAAAGGATCACGGGGTGGAATGATGTCTCATTTTTTGTGTGCAGTAGCAGAGA || NM_002312 || A_01_P003990 || || || Homo sapiens ligase IV, DNA, ATP-dependent (LIG4), transcript variant 1, mRNA [NM_002312] || || 6279415	0	-0.7	0.38	-0.54	0.84	0.46	1.49	0.25
6279423	|| || AGTGGGTTGATTTCAGCACCTACAGTGTACAGTCTTGTATTAAGTTGTTAATAAAAGTAC || AF147204::NM_001008540 || A_01_P009983 || || || Homo sapiens chemokine (C-X-C motif) receptor 4 (CXCR4), mRNA [NM_003467] || || 6279423	0	0	-0.56	-0.25	0.45	0.58	0.29	0.63
6279434	|| || CCGGATGCTGTGGCCTCTGACGCCCGGCCGGCCAGACGCTGTGCCCCGCCTGGCCTGGGG || NM_005187 || A_01_P000391 || || || Homo sapiens core-binding factor, runt domain, alpha subunit 2; translocated to, 3 (CBFA2T3), transcript variant 1, mRNA. [NM_005187] || || 6279434	-0.18	-0.06	-0.06	-0.36	0.1	0.22	0.19	0.29
6279440	|| || TTGCTCACTCCTCTTGTATTCTTGAAGTCAAATCTTTTTTCGCACCTTCAAGATTCTACG || NM_007176 || A_01_P008354 || || || Homo sapiens chromosome 14 open reading frame 1 (C14orf1), mRNA. [NM_007176] || || 6279440	0	0	0	-0.48	0.66	0.39	0.2	0.29
6279785	|| || ACTCCACCTTCCTGGCCAGTACCTCACCCCTTGATTGGCAGGTCTGGTCTCTTTCTAAGT || NM_014042 || A_01_P009672 || || || Homo sapiens DKFZP564M082 protein (DKFZP564M082), mRNA. [NM_014042] || || 6279785	1.01	1.68	0.17	-0.01	-1.01	-1.33	-1.15	0.47
6279790	|| || CTGACAGGCGCTGGCTGGGAGTGGTTTATACATATACAATAAATGCAGCTCGCAGCATTG || || A_01_P002525 || || || Homo sapiens tetraspanin 17 (TSPAN17), transcript variant 3, mRNA. [NM_001006616] || || 6279790	-0.14	-0.59	-0.38	-0.28	0	0.15	0	0
6280023	|| || CCCCAGTTAGCACCATTAACTCCTCCTGAGCTCTGATAACAGAAAAAACATTTCTCAATA || NM_017460::NM_000765::BX647143 || A_01_P008771 || || || Homo sapiens cytochrome P450, family 3, subfamily A, polypeptide 7 (CYP3A7), mRNA [NM_000765] || || 6280023	-0.22	0.41	0.36	0.51	-1.18	-1.27	-1.06	0
6280107	|| || TGTGTACGTGGATGTGCTCAAAGACAGCGGCAGAGACTATGTGTCCCAGTTTGAAGGCTC || NM_000039 || A_01_P017385 || || || Homo sapiens apolipoprotein A-I (APOA1), mRNA [NM_000039] || AV694544 || 6280107	-0.2	0	0	0	0.39	0	0.31	0.37
6280116	|| || GGTGGTAATTAAAGAGGGGGAAGACATCAAGGTAGTCCCCAGGAGAAAGGCTAAGATTAT || || A_01_P015131 || || || || || 6280116	0.03	-0.39	-0.04	0.33	1.42	0.71	0.29	1.19
6280196	|| || GTGAGCGGCCTGGCCCCCAGCCTGTAAATATGTATAGACCTGTTTTGTCCTTTTTTTAAT || || A_01_P010504 || || || PREDICTED: Macaca mulatta MYST histone acetyltransferase 1 (MYST1), mRNA [XR_014033] || || 6280196	-0.06	-0.55	-0.19	-0.18	0.95	0.49	0.68	0.02
6280202	|| || GATCTGATTTTTTGGTCAAAGGGAGCATGTTCAGGACTGGAAACATTTCTTTACATTTGC || NM_012072 || A_01_P007778 || || || Homo sapiens complement component 1, q subcomponent, receptor 1 (C1QR1), mRNA [NM_012072] || || 6280202	0.47	0.58	0.32	0	0	0	-0.41	0
6280205	|| || CACAGTTCAGTCCTAAAAGGGTCTAGGAGAACCAAATGATGTATTAGGTGAAGCGGTGCA || NM_015411 || A_01_P009291 || || || Homo sapiens sulfatase modifying factor 2 (SUMF2), mRNA. [NM_015411] || || 6280205	0.41	0.38	0	-0.31	-0.4	-0.19	-0.54	-0.62
6280360	|| || CAGTTCAGCCCTTAAAGTGCATCTGAGAAAGCATATGGGTGTTATACCCTAAGAGTTTGA || NM_194325 || A_01_P018523 || || || Homo sapiens zinc finger protein 30 (KOX 28) (ZNF30), mRNA. [NM_194325] || || 6280360	-0.86	-0.59	-0.3	0.17	0	0.67	0.14	0.36
6280367	|| || TTTATGGTGCATTATGGGGGCATTGTCTTTTTAGATGCCCAAATCCTTAGATCTGGCATG || NM_003474 || A_01_P013522 || || || Homo sapiens a disintegrin and metalloproteinase domain 12 (meltrin alpha) (ADAM12), transcript variant 1, mRNA [NM_003474] || || 6280367	-1.21	-1.84	0.26	-1.11	1.07	-0.22	1.01	0.09
6280510	|| || CCTGCGTGTAGACCAGACACGGGGCATCTCGAAAGCACGTCCTCAAGACTGTAGTATTCC || NM_000695 || A_01_P012814 || || || Homo sapiens aldehyde dehydrogenase 3 family, member B2 (ALDH3B2), mRNA. [NM_000695] || || 6280510	0.36	0.33	0.22	0.14	0	-0.2	0	0
6280554	|| || TCCCCTTATAAATCTGTGAGGTAGTTTTTTGGTATTCTTGCCCAGGAAAGGGATTGATGC || NM_176823 || A_01_P016726 || || || Homo sapiens S100 calcium binding protein A7-like 1 (S100A7L1), mRNA. [NM_176823] || || 6280554	-0.04	0.04	0	-0.36	0.69	0.19	0.71	0.44
6280702	|| || CACATGACATTATTAAATGTTTCTCAAAGATGGAGTTAAATATCATCTGGTCCATTTGGC || NM_002125 || A_01_P001679 || || || Homo sapiens major histocompatibility complex, class II, DR beta 5 (HLA-DRB5), mRNA. [NM_002125] || || 6280702	-0.18	-0.31	-0.29	-0.24	0	0	0.37	0.07
6280842	|| || TGGGGCCTATGACTTGAATGAATAGAAATGAATAAGCTGGTGTTTTTTCAAAATGGAAGT || NM_006751 || A_01_P009265 || || || AGENCOURT_11774457 NICHD_Rh_Ov1 Macaca mulatta cDNA clone IMAGE:6885506 5', mRNA sequence [CB308888] || || 6280842	0	0	0	-0.31	0.26	0.38	0.52	0.56
6280915	|| || GATGCCCCCCACCAATCCCCTTCTCCCCTGCACTGTAAAATGTGGGATTTTGGGTCACAG || NM_003299 || A_01_P019453 || || || Homo sapiens tumor rejection antigen (gp96) 1 (TRA1), mRNA. [NM_003299] || || 6280915	0.37	0.64	0.03	0.12	-0.28	0	-0.4	-0.38
6281026	|| || TGAGAGACTGGAGTATGATTCTCAGTGGGAGGACAAACAAAAGTAGTGATTGTGTTCACC || || A_01_P012971 || || || Homo sapiens sperm associated antigen 11 (SPAG11), transcript variant G, mRNA. [NM_058200] || || 6281026	0	0.12	0.14	0.26	-0.65	-0.75	-0.42	0
6281184	|| || CTTTGGTCAAAATTTCATGTCTGTGGATGCCCTGAAGGACCTGCTGCGCCACACCAGCGG || NM_023013::NM_023014 || A_01_P002688 || || || Homo sapiens PRAME family member 1 (PRAMEF1), mRNA. [NM_023013] || || 6281184	-0.81	-0.47	-0.56	-0.25	-0.32	0.47	0.3	-0.13
6281356	|| || ATGAAGTGTCGAGAATTCATAACTAGCCCAGTTTAGGAAAAAGCTGCTTAAAACTGGCTC || NM_000382 || A_01_P014812 || || || Homo sapiens aldehyde dehydrogenase 3 family, member A2 (ALDH3A2), mRNA. [NM_000382] || || 6281356	-0.35	0	0	-0.13	-0.68	-0.35	-0.45	-0.27
6281409	|| || TTCAACATACAAAAGCTTTTGATGACTGGTAACTGGTATCCTTCCAAATAAATGCATTGC || NM_003348 || A_01_P014237 || || || Homo sapiens ubiquitin-conjugating enzyme E2N (UBC13 homolog, yeast) (UBE2N), mRNA [NM_003348] || || 6281409	0.2	0.37	0.36	0.67	0.16	0	0	-0.54
6281540	|| || AAGAAAGAGTTCTGGTACCCACAGCTGGCTCATGAAGGAAGAATTATTCCCTATAACCTA || || A_01_P017773 || || || ILLUMIGEN_MCQ_29540 Katze_MMPB Macaca mulatta cDNA clone IBIUW:7020 5' similar to Bases 17 to 588 highly similar to human Unigene Hs.435390, mRNA sequence [CN648004] || || 6281540	0.35	0	0.44	0.18	-0.62	0	0	-0.23
6281836	|| || CGGCCTTAAGGGTTTATAGTTTGGGAAATTATATATATTAATACACATCTTTCCCCTGTC || NM_002216 || A_01_P002800 || || || Homo sapiens inter-alpha (globulin) inhibitor H2 (ITIH2), mRNA [NM_002216] || || 6281836	0	-0.07	-0.11	-0.04	0.12	0.01	0	0.1
6281972	|| || GTCCTCACAAATTTAGCAAGACAGGCATGGAGGTGAAAAAAGATAGTAACAACCAGATGA || || A_01_P012136 || || || || || 6281972	0	0	-0.19	1.36	-0.68	-0.55	-1.58	-0.55
6281975	|| || TGTCAAGTAGTTTGTCTATGTGGAAAGAATTTAAAGAGAAGCTGAACAATGGAATAAACA || NM_173662 || A_01_P000389 || || || Homo sapiens hypothetical protein LOC285533 (LOC285533), mRNA [NM_173662] || CA442646 || 6281975	0.04	0	0	0	0	-0.27	-0.25	-0.24
6282048	|| || ACCTGTAACTTCTAGGGCTTCAGATCTGATGATACCTTTTTCATCACATTACAAGTTATT || NM_032968::AF332218 || A_01_P019597 || || || Homo sapiens protocadherin 11 X-linked (PCDH11X), transcript variant c, mRNA [NM_032968] || || 6282048	0.12	-1.06	0.57	0.01	-1.32	-0.62	-1.07	-2.29
6282108	|| || GAATAGAGTTGGTCTGGATTGATGATCACTGAGGATCTGTATGTGAAGCACCCAGAACAG || NM_138777::NM_199177 || A_01_P012939 || || || Homo sapiens mitochondrial ribosome recycling factor (MRRF), nuclear gene encoding mitochondrial protein, transcript variant 3, mRNA [NM_199176] || || 6282108	-0.42	-0.33	-0.29	-0.42	0.28	0.78	0.07	0
6282257	|| || TGTTAAGCCAAGATCCTGGATCTTCTATCATTAATGTTAAGGGGAAACATGAATTACAAC || || A_01_P013872 || || || PREDICTED: Homo sapiens KIAA1571 protein (KIAA1571), mRNA [XM_371590] || CN643291 || 6282257	-0.04	-0.75	-0.47	-0.88	0.44	-0.06	-0.14	0
6282342	|| || TGCCTTAGTAAGCATGCATGCTCAGGCACTGCCTTGTAACGGCCCCAAGAAGGTGGCCTA || || A_01_P004028 || || || || || 6282342	-0.93	0.01	-0.25	-0.36	0.3	-0.1	0.32	0.46
6282467	|| || ATTGATTAACACACACCCACGTTGGTTCCACGTGTCAACGTTCAGGCTTACTCAGAGATT || || A_01_P016938 || || || Homo sapiens SAR1a gene homolog 2 (S. cerevisiae) (SARA2), mRNA. [NM_016103] || || 6282467	0	0	0	-0.13	0.11	0	0.07	0.15
6282517	|| || CTGTATCATCCAGGAAAACCTGAGGGAAAAAATTATAGCAATTAACTGGGCATTGTAGAG || NM_018981::AL832632 || A_01_P010177 || || || Homo sapiens DnaJ (Hsp40) homolog, subfamily C, member 10 (DNAJC10), mRNA [NM_018981] || || 6282517	-0.33	-0.23	-0.31	0	0.29	0	0.29	0.26
6283050	|| || ATGAGTCAGTGGGACTAGTGTGCTTCTAGAAGAGTGTCTTAGAGGGTATGATCATTTCCG || NM_021824 || A_01_P009053 || || || Homo sapiens NIF3 NGG1 interacting factor 3-like 1 (S. pombe) (NIF3L1), mRNA. [NM_021824] || || 6283050	-0.31	0	-0.42	-0.4	0.22	0	-0.04	0.23
6283070	|| || AAAGCATCACAATGTAGATCTCCAGGCTGGGTTTTTTGTTTTTTGTTTTTAAGACTGGGG || NM_014988 || A_01_P016911 || || || PREDICTED: Homo sapiens KIAA1102 protein (KIAA1102), mRNA [XM_044461] || || 6283070	0	-0.39	-0.41	-0.21	0.29	0	0.17	0.26
6283201	|| || TGCCTTGATGCTAGGGGCCAGGCCTCCGTGACTCTGGGCTACCTCAGTTTCCCCATTTTG || NM_020246::AK024466 || A_01_P016828 || || || Homo sapiens solute carrier family 12 (potassium/chloride transporters), member 9 (SLC12A9), mRNA [NM_020246] || || 6283201	-0.27	-0.23	-0.08	-0.35	0.29	0	0.04	0.13
6283306	|| || AACAAACTACAAGTGCGAACAATGTGGCAAAGCTTAATTTATGCTCATACCTTATTGCAC || NM_003429 || A_01_P011332 || || || PREDICTED: Macaca mulatta zinc finger protein 85 (HPF4, HTF1) (ZNF85), mRNA [XR_014450] || || 6283306	0.61	0.07	0	0	-0.58	0	-0.39	-0.33
6283500	|| || TGAGTATTCTGTCACAGACAAGCCTCCATTAAAGCCACAGCAGTGCTACCTACCACACAC || NM_006767::BC026214 || A_01_P001477 || || || Homo sapiens leucine-zipper-like transcriptional regulator 1 (LZTR1), mRNA [NM_006767] || || 6283500	-0.19	0	0	0.31	-0.52	-0.48	-0.19	-0.21
6283567	|| || AAACCCAAGGAGGACCTCTTGATCAAAATGCCCAACACTGATCAGAACCTCCAAATACTG || NM_006472 || A_01_P014123 || || || Homo sapiens thioredoxin interacting protein (TXNIP), mRNA. [NM_006472] || || 6283567	-0.29	0.05	-0.33	0.03	0.77	0.31	0.68	0.16
6283599	|| || TCCTCCTGCTATTCTCTCCCAAATTAATTATTAGTGTTGTTCATTTACTGCACTGCTGAG || NM_015097 || A_01_P006728 || || || PREDICTED: Macaca mulatta similar to CLIP-associating protein 2 (LOC706519), mRNA [XR_012355] || || 6283599	0	0	0	-0.47	0.61	0.25	0.85	0.1
6283616	|| || TTTATCACAGTTTCTGTTGAACAGCTTTTCAAGTATTTGGGGAGTTTATCTTGCCATCCT || NM_007192 || A_01_P014398 || || || Homo sapiens suppressor of Ty 16 homolog (S. cerevisiae) (SUPT16H), mRNA [NM_007192] || || 6283616	0.29	0.2	0.76	0.48	1.35	0.63	0.88	0.83
6283860	|| || TCAGTGTACTCATATGTCTCATTTTCATCTAAAATTAAAATGGCAGGAAACAAGGACTGC || NM_014175 || A_01_P008529 || || || Homo sapiens mitochondrial ribosomal protein L15 (MRPL15), nuclear gene encoding mitochondrial protein, mRNA [NM_014175] || || 6283860	0.37	0	0.15	0.27	-0.52	-0.16	0.02	-0.14
6283926	|| || TGAAGGGTTGGGTTTGGTTTTATAGAGTATTCTATATACTTGTTGGGTTACACAAATACC || NM_015375::AY429674 || A_01_P016586 || || || Homo sapiens receptor interacting protein kinase 5 (RIPK5), transcript variant 1, mRNA [NM_015375] || || 6283926	0.2	-0.02	0.39	0.53	0	-0.04	-0.29	-0.02
6284018	|| || TCACTTGTTCTGGATGTTTCAGTCAGTTTAGTGGAAGGAAGAAAGCAAATGGGGAAACTT || NM_016565 || A_01_P015540 || || || Homo sapiens E2IG2 protein (E2IG2), mRNA. [NM_016565] || || 6284018	-0.32	-0.09	0.39	0.13	1.21	0.2	0.93	0.63
6284057	|| || ACAGGGGTTCTCCTTCACCCCAGAACCCAAACCTCAGGGCTCACCCCTGTGGCCTGTGAT || NM_003731 || A_01_P012288 || || || Homo sapiens Sjogren's syndrome nuclear autoantigen 1 (SSNA1), mRNA [NM_003731] || || 6284057	0.36	0.23	0	0.18	-0.44	-0.13	-0.54	0
6284095	|| || GAAAATGCTGTATTTTCTTTCATGCACTGTTGGTATTACTCAGAGATTTGGGGAAATGAC || NM_052932 || A_01_P018532 || || || Homo sapiens pro-oncosis receptor inducing membrane injury gene (PORIMIN), mRNA. [NM_052932] || || 6284095	-0.18	-1.3	0.59	-0.09	1.47	0.86	1.45	0.51
6284097	|| || AGAGGGAGAGGTTTTCTAGTCTGCAAACTGAAACAGTGTAAGAAGAATAAAGTCTGTGAC || NM_004664 || A_01_P019644 || || || Homo sapiens lin-7 homolog A (C. elegans) (LIN7A), mRNA [NM_004664] || || 6284097	0	0	0.08	0	-0.25	-0.28	-0.22	0
6284269	|| || ATGACCACATCCTGAAAAGGGTGTTGCTAAGCTGTAACCAATATACATTTGAAATGATGG || || A_01_P018302 || || || Homo sapiens neuregulin 1 (NRG1), transcript variant GGF2, mRNA [NM_013962] || || 6284269	0	0.01	0	0.16	-0.35	-0.24	-0.35	-0.66
6284321	|| || ATCCGATTATTTACACCCTGAGAAATAAGAAAATGCAAGAGGCCATGAGAAAATTGCGGT || NM_001004717 || A_01_P002483 || || || Homo sapiens olfactory receptor, family 4, subfamily L, member 1 (OR4L1), mRNA. [NM_001004717] || || 6284321	-0.03	-0.39	-1.02	-0.77	-0.37	0.57	0.21	0.46
6284553	|| || CCCCTCAGAGCCCCCAGGAGAGCCCCCCACAGCCTGTCAATAAACTTTTTGTAGGCCAAC || || A_01_P006103 || || || PREDICTED: Macaca mulatta hypothetical protein LOC709438 (LOC709438), mRNA [XR_012042] || || 6284553	0.48	0.17	0.33	0.26	-0.15	0.13	-0.01	-0.56
6284785	|| || CATCCCCAGTGGAGGCCCTGAGGATCCCACGGAATACAGCATCATTAGGAGGCCTTAGCC || NM_139018 || A_01_P012978 || || || Homo sapiens CD300 antigen like family member F (CD300LF), mRNA. [NM_139018] || || 6284785	-0.22	1.08	0.47	1.15	-0.8	0.18	-0.68	-0.42
6284828	|| || AACGGGAGAGAAAACTCTTCTGAGGATCATTTGTCTTGTAGTATAGTAAAACCAACCAGC || NM_000522 || A_01_P005727 || || || PREDICTED: Macaca mulatta similar to homeobox A13 (LOC704280), mRNA [XR_011261] || || 6284828	0	0.18	0	0	-0.55	-0.41	-0.53	0
6285020	|| || GACCCACTAGAAGATCCACATCTTCATTTGAATATTGAAGAATCAAACCAAGAGTTTATG || || A_01_P011875 || || || ILLUMIGEN_MCQ_7484 Katze_MMBR Macaca mulatta cDNA clone IBIUW:25359 5' similar to Bases 67 to 380 highly similar to human Unigene Hs.61389, mRNA sequence [CO645096] || || 6285020	0.24	0	-0.4	0	-0.64	-0.73	-0.24	-0.95
6285144	|| || ATAAAGGCCACAGGAGACTTATTACTACAGCATAAATTGTCAATGTAAATTTACTGAGCG || NM_003999 || A_01_P012759 || || || Homo sapiens oncostatin M receptor (OSMR), mRNA. [NM_003999] || || 6285144	-0.33	-0.14	-0.04	0.16	-1.44	-0.52	-0.59	-0.54
6285157	|| || AAAGACTAAGGTGAATTTTAAAAATTGGAAACTGACATAATATTAGATTATAATTTCTCA || NM_134442 || A_01_P001939 || || || Homo sapiens cAMP responsive element binding protein 1 (CREB1), transcript variant B, mRNA [NM_134442] || || 6285157	0.1	0.22	0.05	0	-0.54	0	-0.52	-0.27
6285176	|| || ATCTAGTAACTTGCAAACAGACCAAATGGGTGAGAGGCGGGACCGTGCAGCTGTCGGGCT || NM_018270 || A_01_P011029 || || || PREDICTED: Macaca mulatta similar to MRG-binding protein (LOC698808), mRNA [XR_010510] || || 6285176	-0.48	-0.78	-0.44	-0.36	-0.12	0.54	-0.07	-0.08
6285196	|| || CTCCTCCCAGAGCACCATGCACAGGTTTCCAGTTCTTAGTGTGGCTATTTAAAGTAGAAA || NM_013393 || A_01_P005138 || || || Homo sapiens FtsJ homolog 2 (E. coli) (FTSJ2), transcript variant 1, mRNA. [NM_013393] || || 6285196	-0.2	0.06	-0.54	0.47	-1.1	-1.13	-1.9	-0.37
6285263	|| || CTAGGCATCCAGGCCCGGCCCAGGGAGCTACAAACCCGCCAATAAAACTGATACAAGGAC || || A_01_P002750 || || || Homo sapiens fatty acid binding protein 6, ileal (gastrotropin) (FABP6), mRNA. [NM_001445] || || 6285263	-0.52	-0.74	-0.16	-0.35	0.26	0	0.47	0.32
6285319	|| || ACACACTTGTCTCTGAAGTTTACACCAGGATGAACATTTCTATTATCAGTGGCCCCCAAT || NM_003947 || A_01_P007722 || || || Homo sapiens kalirin, RhoGEF kinase (KALRN), transcript variant 2, mRNA. [NM_003947] || || 6285319	-0.31	-0.35	-0.02	-0.05	0.37	0.1	0.45	0.4
6285359	|| || TAAGTGAGAGTGTTTATGATTATTGCTAGAAAGAAGGAAGACTTCATATTCTCATCACCC || NM_020866 || A_01_P016485 || || || Homo sapiens kelch-like 1 (Drosophila) (KLHL1), mRNA. [NM_020866] || || 6285359	0	0.4	0.36	0.22	-0.11	0	-0.35	0
6285468	|| || TCCTCCTTCCAATTTTGTGATAAATTCATGATGTTTACAGCACAGATAAAACTTTGTGCC || NM_152787 || A_01_P000329 || || || Homo sapiens TAK1-binding protein 3 (TAB3), transcript variant 1, mRNA [NM_152787] || || 6285468	0	-0.59	-0.37	-0.43	0.71	0	0.65	0
6285538	|| || AGCAGAGAGTCCGCGGGAAGTGGCTTGGGTGTGCGACGTCACGGAAGAATAAAGACGTTT || NM_022078 || A_01_P005352 || || || Homo sapiens G patch domain containing 3 (GPATC3), mRNA. [NM_022078] || || 6285538	0.29	0.22	0	0.24	0	0	0	-0.33
6285805	|| || TTAAAGGTGGACAAAACTACCTCCCTAAGAGTAAATACAAAGATACTTATTTACACAGGG || NM_178135 || A_01_P012184 || || || Homo sapiens hydroxysteroid (17-beta) dehydrogenase 13 (HSD17B13), mRNA. [NM_178135] || || 6285805	-0.14	0	0	0	-0.66	-0.19	-0.54	-0.28
6285897	|| || AACCTGTGCATATATGACATGAAATGATACCCATTTTATTTTAAGTTAGAGGCAGACAGG || NM_000833 || A_01_P002089 || || || Homo sapiens glutamate receptor, ionotropic, N-methyl D-aspartate 2A (GRIN2A), mRNA. [NM_000833] || || 6285897	0.61	0	0	0.23	-0.72	-0.24	-0.82	-0.05
6285927	|| || AACATCCCAGAACCAGCACTGTTTAGCTTACTACCTTTCTAATGTCCATGTCAATTTTCA || NM_145802 || A_01_P014938 || || || Homo sapiens septin 6 (SEPT6), transcript variant III, mRNA [NM_145800] || || 6285927	0.52	0.62	0.47	0.16	-0.23	0	0	-0.07
6285939	|| || TCGAAGCTGTAAAACTACAAATGGAGCCCAAGATGCAGTCCAAGACTAAGATCTACCGCA || NM_014590 || A_01_P017661 || || || Homo sapiens endogenous retroviral family W, env(C7), member 1 (syncytin) (ERVWE1), mRNA [NM_014590] || || 6285939	-0.39	-0.24	0.36	-0.09	-0.47	-0.96	-0.83	-0.67
6285968	|| || TACATCTTCCAAGGATGTCAGATTAGAAAATAGCATCCCACCTCTGGAAATCTGAGTGGC || NM_002766 || A_01_P013986 || || || Homo sapiens phosphoribosyl pyrophosphate synthetase-associated protein 1 (PRPSAP1), mRNA [NM_002766] || || 6285968	-0.08	0.79	0.1	0.24	-1.67	-1.46	-1.44	-0.19
6286129	|| || GTGATGTGGAGAAACTGAATGCAGCCAAATCCCCTCCGCAGCCCCAGAAAGTGACCAGTC || NM_000613 || A_01_P003652 || || || Homo sapiens hemopexin (HPX), mRNA. [NM_000613] || || 6286129	0.18	0.19	-0.08	0.29	-0.17	0.03	-0.4	-0.24
6286323	|| || TGGTCTCTCTGTAAGGAAAATCACTGACGGCAGCTGCCTTCTGGAGCCAGTCTGGAAGGT || NM_207327::BC036462 || A_01_P007292 || || || Homo sapiens similar to RIKEN cDNA 2210021J22 (LOC150383), mRNA [NM_207327] || || 6286323	0	0.04	-0.44	0.47	0.96	0.9	1.11	0.26
6286540	|| || AGAAACTGGCCCGTATAGATGATGCCCAAGGTCTTTGTACATTTGTAGGAGTTCGTGTGT || NM_006291 || A_01_P015844 || || || Homo sapiens tumor necrosis factor, alpha-induced protein 2 (TNFAIP2), mRNA. [NM_006291] || || 6286540	0	0.33	0.59	0.61	-0.27	0	-0.22	-0.01
6287034	|| || TATATGTTTTAAAATGAGAAATCTAAAAAACGAAGTCTCCAAAGTCTCTGGAATTTGAAA || NM_003201 || A_01_P010962 || || || Homo sapiens transcription factor A, mitochondrial (TFAM), mRNA. [NM_003201] || || 6287034	0	0.36	0	0	-0.67	-1.32	-0.9	-0.32
6287208	|| || TCACTTAAGCATTCCCGGAGCCACCCTACCTCAGGGCTTCTTGATATATGAGGTAATAAA || NM_031900::AK223144 || A_01_P005863 || || || Homo sapiens alanine-glyoxylate aminotransferase 2 (AGXT2), nuclear gene encoding mitochondrial protein, mRNA [NM_031900] || || 6287208	0.53	1.29	0.42	0.53	-0.38	-0.8	0.28	-1.24
6287914	|| || CAGGGAGTCTCAGTGAGGAACTTTTATCAACAGGAGGACATAACCATCGGAAGGAGAAAT || NM_030925 || A_01_P009099 || || || Homo sapiens calcium binding protein 39-like (CAB39L), mRNA. [NM_030925] || || 6287914	-0.25	-0.8	-0.53	-0.14	0.89	0	0	0.17
6287982	|| || ATTAGCTTGTAACCAGGGTATGATCTGCTATTGTTATTTCTCCCCGTTTTTGGAAAAAGG || NM_015702 || A_01_P019360 || || || Homo sapiens chromosome 2 open reading frame 25 (C2orf25), mRNA [NM_015702] || || 6287982	0.03	0.34	0.06	0.37	-0.35	-0.47	-0.02	0
6288026	|| || CTGACATTAGTGCACATTCCCCAAATGCAGAGTTTAACCTTGATTCTTCATTTAAATGTC || NM_016248 || A_01_P019286 || || || ILLUMIGEN_MCQ_36911 Katze_MMBR Macaca mulatta cDNA clone IBIUW:14179 5' similar to Bases 340 to 1001 highly similar to human AKAP11 (Hs.414995), mRNA sequence [CN805594] || || 6288026	0.47	0.32	0.3	0	0	0	-0.14	0
6288121	|| || ATTTCCAGTGGTCAAAGCAGATCATAAAGAGTTGGGAGCAGAACCCAGGTCAGAAGATGA || NM_000081 || A_01_P018213 || || || Homo sapiens Chediak-Higashi syndrome 1 (CHS1), mRNA [NM_000081] || || 6288121	-0.07	0	0	0	-0.11	-0.33	-0.16	-0.42
6288127	|| || CCTTGGGGCTCTAAGTGACCTCTCTATAGCTCCAAATCCTACCAATCTCAGAAAACTGTA || NM_018203::AK096590 || A_01_P003267 || || || Homo sapiens hypothetical protein FLJ10748 (FLJ10748), mRNA [NM_018203] || || 6288127	-0.09	-0.85	0	-0.38	0.36	0.1	0.37	0.47
6288417	|| || CTAATGAGGAAACTGCACTGTTTTATTTTAATTCAGTTGTTAGTGTGTCTTAGTGTGTGC || NM_000827::DQ159929 || A_01_P003429 || || || Homo sapiens glutamate receptor, ionotropic, AMPA 1 (GRIA1), mRNA [NM_000827] || || 6288417	0.4	0.43	0.85	0.68	0	0	0.45	0
6288566	|| || GCTGTCCAAGGCCGGGCACTCAGTCTGGCCCTTGGGGTTCCCAACATTGTGGCCCCCAGC || NM_145659 || A_01_P019515 || || || Homo sapiens interleukin 27 (IL27), mRNA. [NM_145659] || || 6288566	-0.38	-0.29	0.11	0.11	0.57	0.32	0.4	0.86
6288730	|| || AGCTGGCCCGGGATTCCATACATGACCACAAGCAGACTAATGAGTTGACGCTAATTTAAT || || A_01_P006619 || || || PREDICTED: Macaca mulatta similar to v-crk sarcoma virus CT10 oncogene homolog isoform a (LOC701185), mRNA [XR_010200] || || 6288730	0.03	0.23	0.05	0.88	-0.86	-0.8	-0.92	0
6288878	|| || TGGGTAGGCCAGAAGAATGTCCTAGAATGTGTTATTACCCCTGTGCATGAGGTATGCAAT || NM_022746 || A_01_P014083 || || || Homo sapiens MOCO sulphurase C-terminal domain containing 1 (MOSC1), mRNA. [NM_022746] || || 6288878	0.31	0.61	0.53	0	-0.33	0	-0.18	-0.53
6288936	|| || AGAAGTCTAGGCAGGATAAATCATATCTTACCTCAACACCCCTTAGTGTATCTTGCCATG || NM_020769 || A_01_P010163 || || || Homo sapiens retrotransposon gag domain containing 1 (RGAG1), mRNA. [NM_020769] || || 6288936	-0.5	0.11	-0.32	-0.1	-1.01	-0.66	-0.61	-0.54
6288999	|| || TGGCCCCCGAGATCGTGTCTGCCTCCCAGTACCGCAAGTTCGATGAGTTCCAGACAGGCA || || A_01_P013810 || || || PREDICTED: Homo sapiens hypothetical protein DKFZp761P0423 (DKFZp761P0423), mRNA [XM_291277] || || 6288999	-0.44	0.05	-0.7	-0.26	-0.13	0.7	0.65	0.19
6289011	|| || CTCAAGCCCAGGTCTCTGTGAGGCCCGCAGACGGAGAAAAGAACCCACAAGAAAAGAGGT || NM_148960 || A_01_P013296 || || || Homo sapiens claudin 19 (CLDN19), mRNA. [NM_148960] || || 6289011	-0.41	0	-0.73	-0.16	0.17	0.55	0.75	0
6289059	|| || GGGAACATATGGTGGAAAACCCTGATGGAGCTCAGGAGCCTGGATACCAAAAAAGCCACC || NM_004828 || A_01_P009311 || || || Homo sapiens natural cytotoxicity triggering receptor 2 (NCR2), mRNA. [NM_004828] || || 6289059	-0.61	0	-0.75	-0.85	0.18	0	0	0
6289269	|| || TCTCCACAGTCCACAGAGCCCATGGCTGAGTCCAGCACGTATGCAGCTGTTGCCAGACAC || NM_002287 || A_01_P013790 || || || Homo sapiens leukocyte-associated Ig-like receptor 1 (LAIR1), transcript variant c, mRNA. [NM_021708] || || 6289269	0	1.02	0.49	0.56	-0.39	-0.13	0	0
6289330	|| || ATATTCAGAATAAAACTGTTGAGAAAGCTGAGAAGACCACTGAGTTTGGATCAGTCACTG || || A_01_P014909 || || || || || 6289330	-0.03	0	-0.08	-0.2	-0.37	-0.48	-0.62	-0.44
6289363	|| || ATCCCCTGATAACTGTCTAACGAACTCAGCATGTGTCCCCCGGGGCATGACCATCTGCTG || NM_000864 || A_01_P019117 || || || Homo sapiens 5-hydroxytryptamine (serotonin) receptor 1D (HTR1D), mRNA. [NM_000864] || || 6289363	-0.01	-0.21	1.08	0.23	-2.35	-1.02	-1.88	-0.55
6289434	|| || TTTTAACTTTTTCATCAAACCTTCCGCGTGGCAAGGAGTCAGTCAGTCCTCTTCAGGTGT || NM_024598 || A_01_P010268 || || || Homo sapiens hypothetical protein FLJ13154 (FLJ13154), mRNA. [NM_024598] || || 6289434	0.19	0.84	0.71	0.49	0	0	0	0
6289578	|| || GGGGGACGCGCACACACACCGGTCACCGAGACGGCTGGACCTGCACGCCACCGCTGCCTT || NM_005357::BC070041 || A_01_P016400 || || || Homo sapiens lipase, hormone-sensitive (LIPE), mRNA [NM_005357] || || 6289578	-0.23	-0.25	0.18	0.09	0.82	0.15	0.27	0.56
6289646	|| || ACCTTCTCTATCCTTGCTCAAAATGTGGGATAACACGATGACTGTGACCCTGGTTGGAAA || NM_001659 || A_01_P004932 || || || Homo sapiens ADP-ribosylation factor 3 (ARF3), mRNA [NM_001659] || || 6289646	0.48	0.47	0.18	0.11	-0.04	-0.32	0	-0.62
6289829	|| || TCTTCGCCCTGTCGTGTTCTGTGTTAGTGATCGCTGCCTTTAATACAGTCTGTTGGAATA || NM_001002295 || A_01_P000888 || || || Homo sapiens GATA binding protein 3 (GATA3), transcript variant 1, mRNA [NM_001002295] || || 6289829	0	0	0.46	-0.05	0.54	0.78	0.69	0.65
6290194	|| || AGTATCTCTCTGGAGGACAAATGACAGAGGATTCATATAAACAGTATCCTGACACAGTCA || NM_152304 || A_01_P007265 || || || PREDICTED: Homo sapiens similar to RAB42, member RAS homolog family (LOC646996), mRNA [XM_929975] || || 6290194	0.36	0.12	0.38	0	-0.22	-0.22	-0.3	-0.16
6290585	|| || CCAGATTGAGTGGCAGAATAGCACAATTGACAGTGAGGATGGGGAACAGTTTGACAACAT || NM_015339::BC075794 || A_01_P014793 || || || Homo sapiens activity-dependent neuroprotector (ADNP), transcript variant 1, mRNA [NM_015339] || || 6290585	-0.21	-0.43	0.35	-0.43	0.49	0.2	0.37	0.63
6290722	|| || ACCGATGCCTGAACATTCCTGCGTCCCTGTTTGCTTTCATTTCTGTCCGCTGAGATCTCA || NM_006513 || A_01_P018983 || || || Homo sapiens seryl-tRNA synthetase (SARS), mRNA. [NM_006513] || || 6290722	0	0.48	0.48	0.61	0	-0.22	0	0.06
6290727	|| || AAAGTGAGTGGCAGCCTTTGGGCAGGTGTAGAAATTATTTCAGATACAAGCATGTAACAA || NM_144571 || A_01_P012183 || || || Homo sapiens CCR4-NOT transcription complex, subunit 6-like (CNOT6L), mRNA [NM_144571] || || 6290727	-0.35	-0.33	-0.38	-0.34	0.13	-0.23	0	0
6290763	|| || TTTCAGCCCTTCCCCAGCCCCTCCGCTTGTTTCTTCATTCATTCAACAAAATTTGGCTGG || NM_005601 || A_01_P009218 || || || ILLUMIGEN_MCQ_41134 Katze_MMPB2 Macaca mulatta cDNA clone IBIUW:30222 5' similar to Bases 2 to 517 highly similar to human NKG7 (Hs.10306), mRNA sequence [CX078599] || || 6290763	0	0.4	0.06	0.15	-0.6	-0.43	-0.34	0.11
6291081	|| || TTTCCCCAGCCTAAAGCAGGGATCAGTCTCTTCTTGTGGAATAAATCCTTGGATCAGGAA || NM_006715 || A_01_P000586 || || || Homo sapiens mannosidase, alpha, class 2C, member 1 (MAN2C1), mRNA [NM_006715] || || 6291081	0.78	1	0.66	1.44	0.78	0	0.46	0
6291108	|| || CCGTGCCCTTAAATGCCAGATCTGGTGGAGTGAAGAGAGAAGAGGTAGGAAGAAAGGTGA || AF083957 || A_01_P003115 || || || Homo sapiens BCL2/adenovirus E1B 19kDa interacting protein 1 (BNIP1), transcript variant BNIP1, mRNA [NM_001205] || || 6291108	0	0.29	0.16	0.27	-0.87	-0.18	-0.26	-0.1
6291216	|| || TAGAACTGACACTAAACTACCCGAAGGATTTAGGTGCTTTGTGTACTTAACCCCAGGACC || NM_006362::AB209915 || A_01_P019828 || || || Homo sapiens nuclear RNA export factor 1 (NXF1), mRNA [NM_006362] || || 6291216	0.76	0.46	0.4	0.87	0	0	0	0
6291227	|| || GGGAGTGGGCCCTGGTTCAATGTTTGCTGATGGGGAAGATGGCAAAAACAAGCCGCCCAA || || A_01_P005107 || || || ILLUMIGEN_MCQ_29540 Katze_MMPB Macaca mulatta cDNA clone IBIUW:7020 5' similar to Bases 17 to 588 highly similar to human Unigene Hs.435390, mRNA sequence [CN648004] || || 6291227	0	0.25	0.17	0.55	-0.09	-0.32	-0.11	0
6291247	|| || CTCAGAGAGTGGGGAGCATATTGGGCTGGGTAAGCACTAGACCCGAGTAGACTGGACACA || NM_152345 || A_01_P002757 || || || Homo sapiens ankyrin repeat domain 13B (ANKRD13B), mRNA. [NM_152345] || || 6291247	0	0	0.05	0.81	-0.62	0	-0.64	-0.48
6291278	|| || AAATAACTAAAAAAGAAACAGTGCTCATGTCATAAGCTATGTTGACAGTTGCCGGTGGAA || NM_183002 || A_01_P010715 || || || Homo sapiens solute carrier family 8 (sodium-calcium exchanger), member 3 (SLC8A3), transcript variant c, mRNA [NM_183002] || || 6291278	0.19	-0.04	0.08	-0.21	-0.38	-0.39	-0.8	-0.32
6291520	|| || GTTGCTGGCGGTGGGGACCAAGATCCGGAAAGATGAATAAAGACAAACATGACAAACTAA || NM_153483 || A_01_P018733 || || || Homo sapiens interleukin 17 receptor E (IL17RE), transcript variant 4, mRNA [NM_153482] || || 6291520	0	0	-0.28	-0.37	-0.95	-0.27	-1.08	-1.04
6291527	|| || CCATCAGCAGGATGAGAGATGGTTACTTCTGGGGCTACAGCCATCCCAGCACCCTGTGTT || NM_032498 || A_01_P000146 || || || PREDICTED: Macaca mulatta similar to PEPP subfamily gene 2 (LOC695039), mRNA [XR_009955] || || 6291527	0	1.27	1.11	0.17	-0.66	-0.29	-0.68	0
6291643	|| || TCATTTTATGTTAAGGGAAGAATTCCAGGGTATGCCATGGAGTGTACAAGTATGTGGGCA || NM_001753 || A_01_P004242 || || || Homo sapiens caveolin 1, caveolae protein, 22kDa (CAV1), mRNA [NM_001753] || || 6291643	-0.17	-0.11	-0.35	-0.33	0	0	0.05	0
6291650	|| || AGGAATTAGTCTAAGAGTAAGGGGATGATGATTATATTGAGGCTAAAACCACAAAGTGGC || NM_017704::BC017798 || A_01_P004626 || || || Homo sapiens fetal globin-inducing factor (FGIF), mRNA [NM_017704] || || 6291650	0.1	0.52	0.19	-0.15	-0.42	-0.55	-0.67	-0.34
6291752	|| || TGCAACGCGAATTCAAAGCAAACAAACACAACACGACACAAGTCACGGAAAGAAAATGAC || NM_002052 || A_01_P003787 || || || Homo sapiens GATA binding protein 4 (GATA4), mRNA. [NM_002052] || || 6291752	-0.66	-1.67	-0.97	-1.23	-0.13	-0.52	-0.19	-0.5
6291807	|| || GTGAGGAAAAAAACAGAAGACATTGCTGGCAGTCATTGCTCTGGAGAATTAGGAGGGATG || NM_000791 || A_01_P001737 || || || PREDICTED: Macaca mulatta similar to Dihydrofolate reductase (LOC702446), mRNA [XR_011953] || || 6291807	-0.88	-0.79	-1	-0.63	-0.15	-0.13	-0.14	-0.32
6291959	|| || CGGAAGGTGCAAATCTGGTACCGCAGGTAGTGCCGCCACTGCCACCGGAGCCTGTCGCCG || NM_024407 || A_01_P016206 || || || Homo sapiens NADH dehydrogenase (ubiquinone) Fe-S protein 7, 20kDa (NADH-coenzyme Q reductase) (NDUFS7), mRNA. [NM_024407] || || 6291959	-0.47	-0.06	-0.32	-0.07	0.57	0.46	1.4	0.31
6292209	|| || GCCCTCTGTAAGTGTGTTGAGTGATATATAGCTATCAGACGTGTTGAAGGCAAAGTTCTA || NM_080872 || A_01_P009518 || || || Homo sapiens unc-5 homolog D (C. elegans) (UNC5D), mRNA. [NM_080872] || || 6292209	0.31	0.52	0.19	0.46	0.04	-0.21	-0.07	0
6292292	|| || TATTTAAAAAAGTAACTTTTTGTATGAATAAAAGAAAATGGGACGTGTCCCAGCTCCGGG || NM_004444 || A_01_P002173 || || || Homo sapiens EPH receptor B4 (EPHB4), mRNA. [NM_004444] || || 6292292	0.18	0	0.45	-0.05	0.03	-0.75	-0.57	-0.51
6292551	|| || TGATAGATTTTGTTACCAAGCAGCATTTGATAAGAGGTCCACTGGTTTTGGTAAACAATA || NM_005131::AK055354 || A_01_P011528 || || || Homo sapiens THO complex 1 (THOC1), mRNA [NM_005131] || || 6292551	0.62	0	0.39	0.73	-0.61	0	0	0
6292727	|| || GCGCCAGAATCCCGATGCGGGGATGGGCCGCGCCATCCCAGGGCTGAGGAGGAGCGGGAA || || A_01_P005648 || || || Homo sapiens NADPH oxidase organizer 1 (NOXO1), transcript variant a, mRNA. [NM_144603] || || 6292727	-0.54	-0.33	-1.01	-0.65	0.05	0	0.04	0.03
6293740	|| || GCCACTGCTATCACTATTTAAGAACCCTAAATCTGTCACCCATAATAAAGCTGATTTGAA || NM_004557 || A_01_P012009 || || || Homo sapiens Notch homolog 4 (Drosophila) (NOTCH4), mRNA [NM_004557] || || 6293740	-0.04	-0.52	-0.9	-0.71	0.83	0.5	0	0
6293799	|| || TCCCTCCTGGGCTGACCACAGCTTCTCCCTTTTCCAACCAATAAAGTAACCACTTTCAGC || NM_006103 || A_01_P007962 || || || Homo sapiens WAP four-disulfide core domain 2 (WFDC2), transcript variant 3, mRNA [NM_080733] || || 6293799	0.07	0.92	0.65	0.12	-0.47	-0.78	-0.94	0
6294031	|| || GAGGTCAGGAGAGGATGGGGCTATTCACTTTTATATATGTATATAAAATTAGAAGTAAGA || NM_139161 || A_01_P002432 || || || Homo sapiens crumbs homolog 3 (Drosophila) (CRB3), transcript variant 2, mRNA. [NM_139161] || || 6294031	-0.42	-0.32	-0.06	-0.59	0.66	0.18	-0.02	0.35
